# Supplementary material for: Acetonitrile­[2-({bis[2,4,6-tris­(trifluorido­meth­yl)phen­yl]phosphan­yloxy}meth­yl)pyridine]­meth­ylpalladium(II) hexa­fluoro­anti­monate dichloro­methane hemisolvate
Source: Acta Crystallogr Sect E Struct Rep Online. 2011 Feb 23;67(Pt 3):m366. doi: 10.1107/S1600536811005757 (PMC3051961; doi:10.1107/S1600536811005757)
Supplement: Supplementary file 1 [file e-67-0m366-sup1.cif]

##############################################################################
###                                                                        ###
###        Electronic paper (Acta Crystallographica Section E)             ###
###                                                                        ###
##############################################################################
#                                                                            #
# This CIF contains the data in a paper accepted for publication in Acta     #
# Crystallographica Section E. It conforms to the requirements of Notes      #
# for Authors for Section E, and has been peer reviewed under the auspices   #
# of the IUCr Commission on Journals.                                        #
#                                                                            #
# Full details of the Crystallographic Information File format               #
# are given in the paper "The Crystallographic Information File (CIF):       #
# a New Standard Archive File for Crystallography" by S. R. Hall, F. H.      #
# Allen and I. D. Brown [Acta Cryst. (1991), A47, 655-685].                  #
#                                                                            #
# The current version of the core CIF dictionary is obtainable from          #
# ftp://ftp.iucr.org/pub/cif_core.dic. The current version number is 2.4.    #
#                                                                            #
# Software is freely available for graphical display of the structure(s) in  #
# this CIF.  For information consult the CIF home page http://www.iucr.org/  #
# cif/home.html                                                              #
#                                                                            #
# This file may be used for bona fide research purposes within the           #
# scientific community so long as proper attribution is given to the journal # 
# article from which it was obtained.                                        #
#                                                                            #
##############################################################################
                                             
data_I
_audit_creation_method     SHELXL-97
_chemical_name_systematic
;
Acetonitrile[2-({bis[2,4,6-
tris(trifluoromethyl)phenyl]phosphanyloxy}methyl)pyridine]methylpalladium(II)
hexafluoridoantimonate dichloromethane hemisolvate
;
_chemical_name_common     ?
_chemical_formula_moiety     'C27 H16 F18 N2 O P Pd +, Sb F6 -, 0.5(C H2 Cl2)'
_chemical_formula_sum     'C27.50 H17 Cl F24 N2 O P Pd Sb'
_chemical_formula_iupac
                '[Pd (C H3) (C24 H10 F18 N O P) (C2 H3 N)] [Sb F6], 0.5C H2 Cl2'
_chemical_formula_weight     1142.00
_chemical_melting_point     ?
_symmetry_cell_setting     triclinic
_symmetry_space_group_name_H-M     'P -1'
_symmetry_space_group_name_Hall     '-P 1'
loop_
    _symmetry_equiv_pos_as_xyz
    'x, y, z'
    '-x, -y, -z'
_cell_length_a     8.6993(4)
_cell_length_b     11.8120(5)
_cell_length_c     18.1494(8)
_cell_angle_alpha     78.557(2)
_cell_angle_beta     82.007(2)
_cell_angle_gamma     79.526(2)
_cell_volume     1787.14(14)
_cell_formula_units_Z     2
_cell_measurement_reflns_used     8055
_cell_measurement_theta_min     2.50
_cell_measurement_theta_max     69.14
_cell_measurement_temperature     100(2)
_exptl_crystal_description     block
_exptl_crystal_colour     colourless
_exptl_crystal_size_max     0.38
_exptl_crystal_size_mid     0.13
_exptl_crystal_size_min     0.11
_exptl_crystal_density_diffrn     2.122
_exptl_crystal_density_meas     .
_exptl_crystal_density_method     'not measured'
_exptl_crystal_F_000     1098
_exptl_absorpt_coefficient_mu     12.635
_exptl_absorpt_correction_type     numerical
_exptl_absorpt_process_details     '(SAINT; Bruker, 2007)'
_exptl_absorpt_correction_T_min     0.0861
_exptl_absorpt_correction_T_max     0.3477
_exptl_special_details
;
;
_diffrn_ambient_temperature     100(2)
_diffrn_radiation_type     CuK\a
_diffrn_radiation_wavelength     1.54178
_diffrn_radiation_source     'fine-focus sealed tube'
_diffrn_radiation_monochromator     graphite
_diffrn_measurement_device_type     'Bruker APEXII CCD'
_diffrn_measurement_method     '\f and \w'
_diffrn_detector_area_resol_mean     ?
_diffrn_reflns_number     19130
_diffrn_reflns_av_R_equivalents     0.0354
_diffrn_reflns_av_sigmaI/netI     0.0370
_diffrn_reflns_theta_min     2.50
_diffrn_reflns_theta_max     69.71
_diffrn_reflns_theta_full     69.71
_diffrn_measured_fraction_theta_max     0.951
_diffrn_measured_fraction_theta_full     0.951
_diffrn_reflns_limit_h_min     -10
_diffrn_reflns_limit_h_max     10
_diffrn_reflns_limit_k_min     -14
_diffrn_reflns_limit_k_max     14
_diffrn_reflns_limit_l_min     -21
_diffrn_reflns_limit_l_max     21
_diffrn_standards_number     ?
_diffrn_standards_interval_count     ?
_diffrn_standards_interval_time     ?
_diffrn_standards_decay_%     ?
_refine_special_details
;
Refinement of <i>F</i>^2^ against ALL reflections. The weighted <i>R</i>-factor
<i>wR</i> and goodness of fit <i>S</i> are based on <i>F</i>^2^, conventional
<i>R</i>-factors <i>R</i> are based on <i>F</i>, with <i>F</i> set to zero for
negative <i>F</i>^2^. The threshold expression of <i>F</i>^2^ >
\s(<i>F</i>^2^) is used only for calculating <i>R</i>-factors(gt) <i>etc</i>.
and is not relevant to the choice of reflections for refinement.
<i>R</i>-factors based on <i>F</i>^2^ are statistically about twice as large
as those based on <i>F</i>, and <i>R</i>- factors based on ALL data will be
even larger.
;
_reflns_number_total     6422
_reflns_number_gt     5830
_reflns_threshold_expression     I>2sigma(I)
_refine_ls_structure_factor_coef     Fsqd
_refine_ls_matrix_type     full
_refine_ls_R_factor_all     0.0392
_refine_ls_R_factor_gt     0.0356
_refine_ls_wR_factor_gt     0.0905
_refine_ls_wR_factor_ref     0.0930
_refine_ls_goodness_of_fit_ref     1.048
_refine_ls_restrained_S_all     2.052
_refine_ls_number_reflns     6422
_refine_ls_number_parameters     534
_refine_ls_number_restraints     3
_refine_ls_hydrogen_treatment     constr
_refine_ls_weighting_scheme     calc
_refine_ls_weighting_details
         'calc w=1/[\s^2^(Fo^2^)+(0.0539P)^2^+2.2192P] where P=(Fo^2^+2Fc^2^)/3'
_atom_sites_solution_hydrogens     geom
_atom_sites_solution_primary     direct
_atom_sites_solution_secondary     difmap
_refine_ls_shift/su_max     0.043
_refine_ls_shift/su_mean     0.001
_refine_diff_density_max     1.455
_refine_diff_density_min     -0.881
_refine_ls_extinction_method     none
_refine_ls_extinction_coef     ?
loop_
    _atom_type_symbol
    _atom_type_description
    _atom_type_scat_dispersion_real
    _atom_type_scat_dispersion_imag
    _atom_type_scat_source
    'C' 'C' 0.0181 0.0091
                         'International Tables Vol C Tables 4.2.6.8 and 6.1.1.4'
    'H' 'H' 0.0000 0.0000
                         'International Tables Vol C Tables 4.2.6.8 and 6.1.1.4'
    'N' 'N' 0.0311 0.0180
                         'International Tables Vol C Tables 4.2.6.8 and 6.1.1.4'
    'O' 'O' 0.0492 0.0322
                         'International Tables Vol C Tables 4.2.6.8 and 6.1.1.4'
    'F' 'F' 0.0727 0.0534
                         'International Tables Vol C Tables 4.2.6.8 and 6.1.1.4'
    'P' 'P' 0.2955 0.4335
                         'International Tables Vol C Tables 4.2.6.8 and 6.1.1.4'
    'Pd' 'Pd' 0.1215 3.9337
                         'International Tables Vol C Tables 4.2.6.8 and 6.1.1.4'
    'Sb' 'Sb' -0.0562 5.8946
                         'International Tables Vol C Tables 4.2.6.8 and 6.1.1.4'
    'Cl' 'Cl' 0.3639 0.7018
                         'International Tables Vol C Tables 4.2.6.8 and 6.1.1.4'
_computing_data_collection     'APEX2 (Bruker, 2007)'
_computing_cell_refinement     'SAINT (Bruker, 2007)'
_computing_data_reduction     'SAINT (Bruker, 2007)'
_computing_structure_solution     'SHELXS97 (Sheldrick, 2008)'
_computing_structure_refinement     'SHELXL97 (Sheldrick, 2008)'
_computing_molecular_graphics     'SHELXTL (Sheldrick, 2008)'
_computing_publication_material     'SHELXTL (Sheldrick, 2008)'
loop_
    _atom_site_type_symbol
    _atom_site_label
    _atom_site_fract_x
    _atom_site_fract_y
    _atom_site_fract_z
    _atom_site_U_iso_or_equiv
    _atom_site_adp_type
    _atom_site_calc_flag
    _atom_site_refinement_flags
    _atom_site_occupancy
    _atom_site_disorder_assembly
    _atom_site_disorder_group
    Pd Pd1 0.88403(6) 0.79572(4) 0.19133(3) 0.02224(17) Uani d . 1 . .
    P P1 0.7299(2) 0.67699(15) 0.26210(10) 0.0200(4) Uani d . 1 . .
    C C1 0.8178(10) 0.9157(7) 0.2617(5) 0.0305(17) Uani d . 1 . .
    H H1A 0.9104 0.9464 0.2697 0.046 Uiso calc R 1 . .
    H H1B 0.7698 0.8781 0.3103 0.046 Uiso calc R 1 . .
    H H1C 0.7415 0.9801 0.2387 0.046 Uiso calc R 1 . .
    N N2 1.0136(8) 0.9151(6) 0.1220(4) 0.0279(14) Uani d . 1 . .
    C C3 1.0826(9) 0.9841(7) 0.0885(4) 0.0251(15) Uani d . 1 . .
    C C4 1.1735(10) 1.0729(7) 0.0447(5) 0.0316(17) Uani d . 1 . .
    H H4A 1.1014 1.1415 0.0232 0.047 Uiso calc R 1 . .
    H H4B 1.2423 1.0406 0.0039 0.047 Uiso calc R 1 . .
    H H4C 1.2374 1.0960 0.0780 0.047 Uiso calc R 1 . .
    N N5 0.9618(7) 0.6603(6) 0.1231(3) 0.0251(13) Uani d . 1 . .
    C C6 1.1173(9) 0.6238(7) 0.1095(4) 0.0283(16) Uani d . 1 . .
    H H6 1.1877 0.6752 0.1122 0.034 Uiso calc R 1 . .
    C C7 1.1789(10) 0.5154(8) 0.0918(4) 0.0318(17) Uani d . 1 . .
    H H7 1.2893 0.4931 0.0820 0.038 Uiso calc R 1 . .
    C C8 1.0768(10) 0.4392(8) 0.0886(5) 0.0322(17) Uani d . 1 . .
    H H8 1.1161 0.3626 0.0788 0.039 Uiso calc R 1 . .
    C C9 0.9161(10) 0.4774(7) 0.0999(4) 0.0295(16) Uani d . 1 . .
    H H9 0.8441 0.4278 0.0962 0.035 Uiso calc R 1 . .
    C C10 0.8615(9) 0.5875(7) 0.1165(4) 0.0253(15) Uani d . 1 . .
    C C11 0.6888(9) 0.6356(7) 0.1274(4) 0.0266(16) Uani d . 1 . .
    H H11A 0.6704 0.7160 0.0980 0.032 Uiso calc R 1 . .
    H H11B 0.6292 0.5872 0.1068 0.032 Uiso calc R 1 . .
    O O12 0.6279(6) 0.6381(4) 0.2067(3) 0.0228(10) Uani d . 1 . .
    C C13 0.5605(8) 0.7290(6) 0.3291(4) 0.0207(14) Uani d . 1 . .
    C C14 0.4259(9) 0.7999(6) 0.2991(4) 0.0225(14) Uani d . 1 . .
    C C15 0.2888(9) 0.8282(6) 0.3458(4) 0.0255(15) Uani d . 1 . .
    H H15 0.1999 0.8755 0.3243 0.031 Uiso calc R 1 . .
    C C16 0.2801(9) 0.7889(7) 0.4226(4) 0.0272(16) Uani d . 1 . .
    C C17 0.4112(9) 0.7274(6) 0.4540(4) 0.0259(15) Uani d . 1 . .
    H H17 0.4076 0.7050 0.5074 0.031 Uiso calc R 1 . .
    C C18 0.5494(9) 0.6975(6) 0.4090(4) 0.0243(15) Uani d . 1 . .
    C C19 0.4112(9) 0.8531(7) 0.2163(4) 0.0259(15) Uani d . 1 . .
    F F20 0.3435(5) 0.7874(4) 0.1823(2) 0.0305(10) Uani d . 1 . .
    F F21 0.5456(5) 0.8716(4) 0.1750(2) 0.0297(10) Uani d . 1 . .
    F F22 0.3187(6) 0.9577(4) 0.2110(3) 0.0355(11) Uani d . 1 . .
    C C23 0.1304(10) 0.8149(8) 0.4732(5) 0.0348(18) Uani d . 1 . .
    F F24 0.0112(6) 0.8704(6) 0.4348(3) 0.0530(15) Uani d . 1 . .
    F F25 0.1458(8) 0.8773(8) 0.5225(5) 0.084(3) Uani d . 1 . .
    F F26 0.0838(7) 0.7169(6) 0.5117(4) 0.0626(18) Uani d . 1 . .
    C C27 0.6838(10) 0.6287(7) 0.4516(4) 0.0306(17) Uani d . 1 . .
    F F28 0.6692(6) 0.6487(5) 0.5223(3) 0.0436(13) Uani d . 1 . .
    F F29 0.6908(6) 0.5127(4) 0.4572(3) 0.0388(11) Uani d . 1 . .
    F F30 0.8222(5) 0.6545(4) 0.4194(3) 0.0348(10) Uani d . 1 . .
    C C31 0.8327(8) 0.5257(6) 0.2986(4) 0.0207(14) Uani d . 1 . .
    C C32 0.7605(9) 0.4264(7) 0.2976(4) 0.0260(15) Uani d . 1 . .
    C C33 0.8487(10) 0.3176(7) 0.2930(5) 0.0304(17) Uani d . 1 . .
    H H33 0.7981 0.2540 0.2903 0.036 Uiso calc R 1 . .
    C C34 1.0100(10) 0.3012(7) 0.2922(5) 0.0338(19) Uani d . 1 . .
    C C35 1.0823(9) 0.3903(7) 0.3014(5) 0.0318(17) Uani d . 1 . .
    H H35 1.1921 0.3765 0.3054 0.038 Uiso calc R 1 . .
    C C36 0.9955(9) 0.5019(7) 0.3047(4) 0.0263(15) Uani d . 1 . .
    C C37 0.5854(9) 0.4261(7) 0.3027(4) 0.0275(16) Uani d . 1 . .
    F F38 0.4982(5) 0.5129(4) 0.3348(2) 0.0268(9) Uani d . 1 . .
    F F39 0.5506(6) 0.3264(4) 0.3475(3) 0.0340(10) Uani d . 1 . .
    F F40 0.5333(5) 0.4294(4) 0.2367(3) 0.0334(10) Uani d . 1 . .
    C C41 1.1054(12) 0.1834(8) 0.2817(6) 0.047(2) Uani d . 1 . .
    F F42 1.0618(9) 0.0980(5) 0.3320(4) 0.076(2) Uani d . 1 . .
    F F43 1.0811(9) 0.1564(6) 0.2159(4) 0.074(2) Uani d . 1 . .
    F F44 1.2567(7) 0.1820(6) 0.2777(5) 0.076(2) Uani d . 1 . .
    C C45 1.1009(9) 0.5837(7) 0.3185(5) 0.0292(16) Uani d . 1 . .
    F F46 1.1596(5) 0.5423(4) 0.3843(3) 0.0351(11) Uani d . 1 . .
    F F47 1.2226(5) 0.5887(5) 0.2645(3) 0.0364(11) Uani d . 1 . .
    F F48 1.0343(5) 0.6941(4) 0.3209(3) 0.0317(10) Uani d . 1 . .
    Sb Sb1 0.60710(6) 0.23126(4) 0.07962(3) 0.02735(18) Uani d . 1 . .
    F F11 0.5822(6) 0.3936(4) 0.0756(3) 0.0385(11) Uani d . 1 . .
    F F12 0.6312(8) 0.2064(5) 0.1830(3) 0.0544(15) Uani d . 1 . .
    F F13 0.6346(8) 0.0698(5) 0.0829(4) 0.0577(17) Uani d . 1 . .
    F F14 0.5886(7) 0.2566(6) -0.0242(3) 0.0483(14) Uani d . 1 . .
    F F15 0.8255(6) 0.2283(5) 0.0575(3) 0.0467(13) Uani d . 1 . .
    F F16 0.3891(6) 0.2383(5) 0.0997(4) 0.0528(15) Uani d . 1 . .
    Cl Cl1 0.5356(9) 0.0251(5) 0.4168(5) 0.153(3) Uani d D 1 . .
    C C50 0.390(4) 0.059(2) 0.481(2) 0.106(13) Uani d PD 0.50 . .
    H H50A 0.2931 0.0323 0.4729 0.127 Uiso calc PR 0.50 . .
    H H50B 0.3670 0.1448 0.4795 0.127 Uiso calc PR 0.50 . .
loop_
    _atom_site_aniso_label
    _atom_site_aniso_U_11
    _atom_site_aniso_U_22
    _atom_site_aniso_U_33
    _atom_site_aniso_U_12
    _atom_site_aniso_U_13
    _atom_site_aniso_U_23
    Pd1 0.0200(3) 0.0197(3) 0.0254(3) -0.0038(2) -0.0024(2) 0.0004(2)
    P1 0.0169(8) 0.0179(8) 0.0230(8) -0.0007(6) -0.0016(6) -0.0008(7)
    C1 0.035(4) 0.022(4) 0.035(4) -0.004(3) -0.006(3) -0.004(3)
    N2 0.025(3) 0.027(3) 0.030(3) -0.006(3) -0.003(3) 0.000(3)
    C3 0.023(4) 0.025(4) 0.027(4) -0.002(3) -0.004(3) -0.004(3)
    C4 0.033(4) 0.028(4) 0.033(4) -0.011(3) 0.000(3) 0.000(3)
    N5 0.025(3) 0.025(3) 0.023(3) -0.005(3) 0.001(2) 0.000(3)
    C6 0.024(4) 0.033(4) 0.026(4) -0.006(3) 0.003(3) -0.001(3)
    C7 0.023(4) 0.039(5) 0.029(4) -0.003(3) 0.005(3) -0.003(3)
    C8 0.034(4) 0.030(4) 0.030(4) 0.000(3) 0.002(3) -0.007(3)
    C9 0.030(4) 0.033(4) 0.026(4) -0.008(3) 0.003(3) -0.007(3)
    C10 0.026(4) 0.030(4) 0.020(3) -0.007(3) 0.002(3) -0.004(3)
    C11 0.024(4) 0.034(4) 0.021(3) -0.006(3) -0.002(3) -0.002(3)
    O12 0.018(2) 0.025(3) 0.024(2) -0.003(2) -0.0003(19) -0.004(2)
    C13 0.017(3) 0.016(3) 0.027(3) -0.001(3) -0.001(3) -0.003(3)
    C14 0.024(4) 0.015(3) 0.029(4) -0.003(3) -0.006(3) -0.003(3)
    C15 0.024(4) 0.019(4) 0.033(4) 0.000(3) -0.006(3) -0.005(3)
    C16 0.028(4) 0.020(4) 0.034(4) -0.004(3) 0.003(3) -0.010(3)
    C17 0.033(4) 0.019(4) 0.025(3) -0.003(3) -0.002(3) -0.003(3)
    C18 0.025(4) 0.020(4) 0.028(4) -0.003(3) -0.003(3) -0.004(3)
    C19 0.023(4) 0.024(4) 0.028(4) 0.001(3) -0.003(3) -0.003(3)
    F20 0.028(2) 0.036(3) 0.028(2) -0.0051(19) -0.0070(18) -0.0070(19)
    F21 0.025(2) 0.029(2) 0.030(2) -0.0036(18) -0.0027(18) 0.0046(19)
    F22 0.038(3) 0.028(2) 0.035(2) 0.011(2) -0.007(2) -0.002(2)
    C23 0.027(4) 0.039(5) 0.035(4) 0.003(4) 0.001(3) -0.008(4)
    F24 0.029(3) 0.067(4) 0.046(3) 0.014(3) 0.006(2) 0.001(3)
    F25 0.046(4) 0.136(7) 0.091(5) -0.017(4) 0.020(4) -0.085(6)
    F26 0.043(3) 0.057(4) 0.065(4) 0.003(3) 0.024(3) 0.012(3)
    C27 0.032(4) 0.028(4) 0.026(4) 0.005(3) -0.004(3) 0.000(3)
    F28 0.043(3) 0.057(3) 0.026(2) 0.013(2) -0.010(2) -0.008(2)
    F29 0.039(3) 0.028(2) 0.040(3) 0.006(2) -0.004(2) 0.006(2)
    F30 0.025(2) 0.043(3) 0.036(2) -0.002(2) -0.0054(19) -0.006(2)
    C31 0.018(3) 0.019(3) 0.021(3) 0.000(3) 0.002(3) 0.001(3)
    C32 0.022(4) 0.025(4) 0.027(4) -0.003(3) 0.005(3) -0.002(3)
    C33 0.030(4) 0.023(4) 0.034(4) -0.004(3) 0.010(3) -0.002(3)
    C34 0.027(4) 0.024(4) 0.042(5) 0.003(3) 0.011(3) 0.000(4)
    C35 0.020(4) 0.028(4) 0.039(4) 0.002(3) 0.004(3) 0.004(3)
    C36 0.023(4) 0.025(4) 0.027(4) -0.001(3) 0.001(3) 0.001(3)
    C37 0.026(4) 0.022(4) 0.034(4) -0.005(3) 0.004(3) -0.006(3)
    F38 0.019(2) 0.025(2) 0.035(2) -0.0022(17) 0.0041(17) -0.0083(19)
    F39 0.030(2) 0.025(2) 0.044(3) -0.0108(19) 0.010(2) -0.004(2)
    F40 0.031(2) 0.037(3) 0.035(2) -0.010(2) -0.0001(19) -0.012(2)
    C41 0.037(5) 0.028(5) 0.062(6) 0.007(4) 0.020(4) -0.005(4)
    F42 0.086(5) 0.026(3) 0.089(5) 0.013(3) 0.036(4) 0.006(3)
    F43 0.087(5) 0.050(4) 0.076(5) 0.019(4) 0.004(4) -0.028(4)
    F44 0.034(3) 0.043(3) 0.148(8) 0.012(3) 0.005(4) -0.033(4)
    C45 0.019(4) 0.031(4) 0.032(4) -0.002(3) -0.003(3) 0.005(3)
    F46 0.029(2) 0.040(3) 0.033(2) -0.002(2) -0.0103(19) 0.004(2)
    F47 0.023(2) 0.048(3) 0.037(3) -0.012(2) 0.0014(19) -0.002(2)
    F48 0.026(2) 0.025(2) 0.043(3) -0.0037(18) -0.0132(19) 0.002(2)
    Sb1 0.0290(3) 0.0234(3) 0.0279(3) -0.0051(2) 0.0026(2) -0.0033(2)
    F11 0.035(3) 0.024(2) 0.056(3) -0.004(2) -0.004(2) -0.005(2)
    F12 0.083(4) 0.045(3) 0.028(3) 0.007(3) -0.006(3) -0.004(2)
    F13 0.083(5) 0.024(3) 0.063(4) -0.013(3) 0.017(3) -0.013(3)
    F14 0.050(3) 0.068(4) 0.030(3) -0.013(3) -0.007(2) -0.010(3)
    F15 0.025(3) 0.049(3) 0.060(3) 0.001(2) -0.001(2) -0.004(3)
    F16 0.029(3) 0.055(3) 0.074(4) -0.018(3) 0.015(3) -0.018(3)
    Cl1 0.147(5) 0.104(4) 0.221(8) -0.059(4) -0.011(5) -0.035(5)
    C50 0.09(2) 0.044(14) 0.19(4) -0.035(15) 0.02(2) -0.05(2)
_geom_special_details
;
All e.s.d.'s (except the e.s.d. in the dihedral angle between two l.s. planes)
are estimated using the full covariance matrix. The cell e.s.d.'s are taken
into account individually in the estimation of e.s.d.'s in distances, angles
and torsion angles; correlations between e.s.d.'s in cell parameters are only
used when they are defined by crystal symmetry. An approximate (isotropic)
treatment of cell e.s.d.'s is used for estimating e.s.d.'s involving l.s.
planes.
;
loop_
    _geom_bond_atom_site_label_1
    _geom_bond_atom_site_label_2
    _geom_bond_site_symmetry_2
    _geom_bond_distance
    _geom_bond_publ_flag
    Pd1 C1 . 2.047(8) ?
    Pd1 N2 . 2.079(7) ?
    Pd1 N5 . 2.170(6) ?
    Pd1 P1 . 2.2146(18) ?
    P1 O12 . 1.609(5) ?
    P1 C13 . 1.870(7) ?
    P1 C31 . 1.883(7) ?
    C1 H1A . 0.9800 ?
    C1 H1B . 0.9800 ?
    C1 H1C . 0.9800 ?
    N2 C3 . 1.128(10) ?
    C3 C4 . 1.467(11) ?
    C4 H4A . 0.9800 ?
    C4 H4B . 0.9800 ?
    C4 H4C . 0.9800 ?
    N5 C6 . 1.347(10) ?
    N5 C10 . 1.363(10) ?
    C6 C7 . 1.377(12) ?
    C6 H6 . 0.9500 ?
    C7 C8 . 1.388(12) ?
    C7 H7 . 0.9500 ?
    C8 C9 . 1.388(12) ?
    C8 H8 . 0.9500 ?
    C9 C10 . 1.378(11) ?
    C9 H9 . 0.9500 ?
    C10 C11 . 1.507(11) ?
    C11 O12 . 1.467(8) ?
    C11 H11A . 0.9900 ?
    C11 H11B . 0.9900 ?
    C13 C14 . 1.418(10) ?
    C13 C18 . 1.418(10) ?
    C14 C15 . 1.394(11) ?
    C14 C19 . 1.523(10) ?
    C15 C16 . 1.374(11) ?
    C15 H15 . 0.9500 ?
    C16 C17 . 1.367(11) ?
    C16 C23 . 1.506(11) ?
    C17 C18 . 1.388(11) ?
    C17 H17 . 0.9500 ?
    C18 C27 . 1.510(11) ?
    C19 F21 . 1.327(9) ?
    C19 F20 . 1.336(9) ?
    C19 F22 . 1.340(9) ?
    C23 F25 . 1.301(11) ?
    C23 F26 . 1.328(11) ?
    C23 F24 . 1.328(10) ?
    C27 F30 . 1.324(10) ?
    C27 F28 . 1.335(9) ?
    C27 F29 . 1.344(10) ?
    C31 C36 . 1.408(11) ?
    C31 C32 . 1.432(10) ?
    C32 C33 . 1.383(11) ?
    C32 C37 . 1.513(11) ?
    C33 C34 . 1.379(12) ?
    C33 H33 . 0.9500 ?
    C34 C35 . 1.367(12) ?
    C34 C41 . 1.517(11) ?
    C35 C36 . 1.403(11) ?
    C35 H35 . 0.9500 ?
    C36 C45 . 1.523(11) ?
    C37 F40 . 1.329(9) ?
    C37 F38 . 1.341(9) ?
    C37 F39 . 1.349(9) ?
    C41 F42 . 1.294(11) ?
    C41 F44 . 1.305(12) ?
    C41 F43 . 1.347(14) ?
    C45 F46 . 1.332(9) ?
    C45 F48 . 1.334(9) ?
    C45 F47 . 1.340(9) ?
    Sb1 F13 . 1.868(5) ?
    Sb1 F16 . 1.870(5) ?
    Sb1 F14 . 1.873(5) ?
    Sb1 F12 . 1.876(5) ?
    Sb1 F11 1 1.879(5) ?
    Sb1 F11 . 1.879(5) ?
    Sb1 F15 . 1.881(5) ?
    Cl1 C50 . 1.65(2) ?
    C50 H50A . 0.9900 ?
    C50 H50B . 0.9900 ?
loop_
    _geom_angle_atom_site_label_1
    _geom_angle_atom_site_label_2
    _geom_angle_atom_site_label_3
    _geom_angle_site_symmetry_1
    _geom_angle_site_symmetry_3
    _geom_angle
    _geom_angle_publ_flag
    C1 Pd1 N2 . . 87.5(3) ?
    C1 Pd1 N5 . . 176.1(3) ?
    N2 Pd1 N5 . . 94.4(2) ?
    C1 Pd1 P1 . . 91.4(2) ?
    N2 Pd1 P1 . . 175.69(19) ?
    N5 Pd1 P1 . . 86.99(17) ?
    O12 P1 C13 . . 96.7(3) ?
    O12 P1 C31 . . 96.4(3) ?
    C13 P1 C31 . . 112.8(3) ?
    O12 P1 Pd1 . . 107.5(2) ?
    C13 P1 Pd1 . . 122.6(2) ?
    C31 P1 Pd1 . . 115.0(2) ?
    Pd1 C1 H1A . . 109.5 ?
    Pd1 C1 H1B . . 109.5 ?
    H1A C1 H1B . . 109.5 ?
    Pd1 C1 H1C . . 109.5 ?
    H1A C1 H1C . . 109.5 ?
    H1B C1 H1C . . 109.5 ?
    C3 N2 Pd1 . . 175.1(6) ?
    N2 C3 C4 . . 179.5(9) ?
    C3 C4 H4A . . 109.5 ?
    C3 C4 H4B . . 109.5 ?
    H4A C4 H4B . . 109.5 ?
    C3 C4 H4C . . 109.5 ?
    H4A C4 H4C . . 109.5 ?
    H4B C4 H4C . . 109.5 ?
    C6 N5 C10 . . 118.0(7) ?
    C6 N5 Pd1 . . 118.4(5) ?
    C10 N5 Pd1 . . 119.8(5) ?
    N5 C6 C7 . . 123.0(7) ?
    N5 C6 H6 . . 118.5 ?
    C7 C6 H6 . . 118.5 ?
    C6 C7 C8 . . 118.8(7) ?
    C6 C7 H7 . . 120.6 ?
    C8 C7 H7 . . 120.6 ?
    C9 C8 C7 . . 118.6(8) ?
    C9 C8 H8 . . 120.7 ?
    C7 C8 H8 . . 120.7 ?
    C10 C9 C8 . . 119.8(7) ?
    C10 C9 H9 . . 120.1 ?
    C8 C9 H9 . . 120.1 ?
    N5 C10 C9 . . 121.5(7) ?
    N5 C10 C11 . . 115.9(7) ?
    C9 C10 C11 . . 122.5(7) ?
    O12 C11 C10 . . 113.5(6) ?
    O12 C11 H11A . . 108.9 ?
    C10 C11 H11A . . 108.9 ?
    O12 C11 H11B . . 108.9 ?
    C10 C11 H11B . . 108.9 ?
    H11A C11 H11B . . 107.7 ?
    C11 O12 P1 . . 120.4(4) ?
    C14 C13 C18 . . 115.7(6) ?
    C14 C13 P1 . . 118.6(5) ?
    C18 C13 P1 . . 125.5(5) ?
    C15 C14 C13 . . 121.0(7) ?
    C15 C14 C19 . . 112.6(6) ?
    C13 C14 C19 . . 126.3(7) ?
    C16 C15 C14 . . 121.0(7) ?
    C16 C15 H15 . . 119.5 ?
    C14 C15 H15 . . 119.5 ?
    C17 C16 C15 . . 119.4(7) ?
    C17 C16 C23 . . 119.1(7) ?
    C15 C16 C23 . . 121.5(7) ?
    C16 C17 C18 . . 120.8(7) ?
    C16 C17 H17 . . 119.6 ?
    C18 C17 H17 . . 119.6 ?
    C17 C18 C13 . . 121.7(7) ?
    C17 C18 C27 . . 114.9(7) ?
    C13 C18 C27 . . 123.4(7) ?
    F21 C19 F20 . . 107.6(6) ?
    F21 C19 F22 . . 105.9(6) ?
    F20 C19 F22 . . 106.3(6) ?
    F21 C19 C14 . . 114.9(6) ?
    F20 C19 C14 . . 111.7(6) ?
    F22 C19 C14 . . 109.8(6) ?
    F25 C23 F26 . . 107.0(8) ?
    F25 C23 F24 . . 107.8(8) ?
    F26 C23 F24 . . 105.3(7) ?
    F25 C23 C16 . . 112.5(7) ?
    F26 C23 C16 . . 111.1(7) ?
    F24 C23 C16 . . 112.6(7) ?
    F30 C27 F28 . . 106.8(7) ?
    F30 C27 F29 . . 107.1(6) ?
    F28 C27 F29 . . 106.2(7) ?
    F30 C27 C18 . . 112.7(7) ?
    F28 C27 C18 . . 111.7(6) ?
    F29 C27 C18 . . 112.0(7) ?
    C36 C31 C32 . . 115.5(7) ?
    C36 C31 P1 . . 122.0(6) ?
    C32 C31 P1 . . 119.5(6) ?
    C33 C32 C31 . . 121.6(7) ?
    C33 C32 C37 . . 112.9(7) ?
    C31 C32 C37 . . 125.5(7) ?
    C34 C33 C32 . . 120.3(8) ?
    C34 C33 H33 . . 119.9 ?
    C32 C33 H33 . . 119.9 ?
    C35 C34 C33 . . 120.0(8) ?
    C35 C34 C41 . . 120.6(8) ?
    C33 C34 C41 . . 119.3(8) ?
    C34 C35 C36 . . 120.5(8) ?
    C34 C35 H35 . . 119.8 ?
    C36 C35 H35 . . 119.8 ?
    C35 C36 C31 . . 121.4(7) ?
    C35 C36 C45 . . 110.3(7) ?
    C31 C36 C45 . . 128.2(7) ?
    F40 C37 F38 . . 108.0(6) ?
    F40 C37 F39 . . 106.2(6) ?
    F38 C37 F39 . . 105.4(6) ?
    F40 C37 C32 . . 114.0(6) ?
    F38 C37 C32 . . 113.5(6) ?
    F39 C37 C32 . . 109.1(7) ?
    F42 C41 F44 . . 111.0(9) ?
    F42 C41 F43 . . 103.6(9) ?
    F44 C41 F43 . . 105.5(8) ?
    F42 C41 C34 . . 112.8(7) ?
    F44 C41 C34 . . 112.9(8) ?
    F43 C41 C34 . . 110.3(9) ?
    F46 C45 F48 . . 106.3(7) ?
    F46 C45 F47 . . 107.4(6) ?
    F48 C45 F47 . . 106.3(6) ?
    F46 C45 C36 . . 109.5(6) ?
    F48 C45 C36 . . 116.7(6) ?
    F47 C45 C36 . . 110.2(7) ?
    F13 Sb1 F16 . . 91.2(3) ?
    F13 Sb1 F14 . . 90.0(3) ?
    F16 Sb1 F14 . . 89.7(3) ?
    F13 Sb1 F12 . . 90.2(3) ?
    F16 Sb1 F12 . . 91.8(3) ?
    F14 Sb1 F12 . . 178.5(3) ?
    F13 Sb1 F11 . 1 179.2(3) ?
    F16 Sb1 F11 . 1 89.6(2) ?
    F14 Sb1 F11 . 1 89.8(3) ?
    F12 Sb1 F11 . 1 90.0(2) ?
    F13 Sb1 F11 . . 179.2(3) ?
    F16 Sb1 F11 . . 89.6(2) ?
    F14 Sb1 F11 . . 89.8(3) ?
    F12 Sb1 F11 . . 90.0(2) ?
    F11 Sb1 F11 1 . 0.0(3) ?
    F13 Sb1 F15 . . 90.1(3) ?
    F16 Sb1 F15 . . 178.4(3) ?
    F14 Sb1 F15 . . 89.3(3) ?
    F12 Sb1 F15 . . 89.2(3) ?
    F11 Sb1 F15 1 . 89.1(2) ?
    F11 Sb1 F15 . . 89.1(2) ?
    F11 F11 Sb1 1 . 0(10) ?
    C50 Cl1 C50 . 2_656 74.4(19) ?
    Cl1 C50 Cl1 . 2_656 105.6(19) ?
    Cl1 C50 H50A . . 110.6 ?
    Cl1 C50 H50A 2_656 . 110.6 ?
    Cl1 C50 H50B . . 110.6 ?
    Cl1 C50 H50B 2_656 . 110.6 ?
    H50A C50 H50B . . 108.7 ?
loop_
    _geom_torsion_atom_site_label_1
    _geom_torsion_atom_site_label_2
    _geom_torsion_atom_site_label_3
    _geom_torsion_atom_site_label_4
    _geom_torsion_site_symmetry_1
    _geom_torsion_site_symmetry_2
    _geom_torsion_site_symmetry_3
    _geom_torsion_site_symmetry_4
    _geom_torsion
    _geom_torsion_publ_flag
    C1 Pd1 P1 O12 . . . . 130.9(3) ?
    N2 Pd1 P1 O12 . . . . 57(3) ?
    N5 Pd1 P1 O12 . . . . -52.7(3) ?
    C1 Pd1 P1 C13 . . . . 20.6(4) ?
    N2 Pd1 P1 C13 . . . . -54(3) ?
    N5 Pd1 P1 C13 . . . . -163.0(3) ?
    C1 Pd1 P1 C31 . . . . -123.1(3) ?
    N2 Pd1 P1 C31 . . . . 163(3) ?
    N5 Pd1 P1 C31 . . . . 53.3(3) ?
    C1 Pd1 N2 C3 . . . . 15(8) ?
    N5 Pd1 N2 C3 . . . . -162(8) ?
    P1 Pd1 N2 C3 . . . . 89(8) ?
    Pd1 N2 C3 C4 . . . .  13E1(10)
                                  ?
    C1 Pd1 N5 C6 . . . . -62(4) ?
    N2 Pd1 N5 C6 . . . . 56.6(6) ?
    P1 Pd1 N5 C6 . . . . -127.5(6) ?
    C1 Pd1 N5 C10 . . . . 96(4) ?
    N2 Pd1 N5 C10 . . . . -145.5(6) ?
    P1 Pd1 N5 C10 . . . . 30.4(5) ?
    C10 N5 C6 C7 . . . . -2.2(11) ?
    Pd1 N5 C6 C7 . . . . 156.1(6) ?
    N5 C6 C7 C8 . . . . -0.7(12) ?
    C6 C7 C8 C9 . . . . 2.9(12) ?
    C7 C8 C9 C10 . . . . -2.1(12) ?
    C6 N5 C10 C9 . . . . 3.0(11) ?
    Pd1 N5 C10 C9 . . . . -155.0(6) ?
    C6 N5 C10 C11 . . . . -176.2(6) ?
    Pd1 N5 C10 C11 . . . . 25.8(8) ?
    C8 C9 C10 N5 . . . . -0.8(12) ?
    C8 C9 C10 C11 . . . . 178.3(7) ?
    N5 C10 C11 O12 . . . . -75.3(8) ?
    C9 C10 C11 O12 . . . . 105.5(8) ?
    C10 C11 O12 P1 . . . . 40.9(8) ?
    C13 P1 O12 C11 . . . . 154.3(5) ?
    C31 P1 O12 C11 . . . . -91.7(6) ?
    Pd1 P1 O12 C11 . . . . 27.0(6) ?
    O12 P1 C13 C14 . . . . -45.0(6) ?
    C31 P1 C13 C14 . . . . -144.8(5) ?
    Pd1 P1 C13 C14 . . . . 70.7(6) ?
    O12 P1 C13 C18 . . . . 130.7(6) ?
    C31 P1 C13 C18 . . . . 30.9(7) ?
    Pd1 P1 C13 C18 . . . . -113.5(6) ?
    C18 C13 C14 C15 . . . . -4.7(10) ?
    P1 C13 C14 C15 . . . . 171.4(5) ?
    C18 C13 C14 C19 . . . . 175.2(7) ?
    P1 C13 C14 C19 . . . . -8.6(9) ?
    C13 C14 C15 C16 . . . . 0.4(11) ?
    C19 C14 C15 C16 . . . . -179.5(7) ?
    C14 C15 C16 C17 . . . . 4.3(11) ?
    C14 C15 C16 C23 . . . . -177.5(7) ?
    C15 C16 C17 C18 . . . . -4.5(11) ?
    C23 C16 C17 C18 . . . . 177.2(7) ?
    C16 C17 C18 C13 . . . . 0.0(11) ?
    C16 C17 C18 C27 . . . . -179.4(7) ?
    C14 C13 C18 C17 . . . . 4.5(10) ?
    P1 C13 C18 C17 . . . . -171.3(6) ?
    C14 C13 C18 C27 . . . . -176.1(7) ?
    P1 C13 C18 C27 . . . . 8.0(10) ?
    C15 C14 C19 F21 . . . . 153.5(6) ?
    C13 C14 C19 F21 . . . . -26.5(10) ?
    C15 C14 C19 F20 . . . . -83.6(8) ?
    C13 C14 C19 F20 . . . . 96.5(8) ?
    C15 C14 C19 F22 . . . . 34.2(9) ?
    C13 C14 C19 F22 . . . . -145.7(7) ?
    C17 C16 C23 F25 . . . . 60.7(11) ?
    C15 C16 C23 F25 . . . . -117.5(9) ?
    C17 C16 C23 F26 . . . . -59.3(10) ?
    C15 C16 C23 F26 . . . . 122.5(8) ?
    C17 C16 C23 F24 . . . . -177.2(7) ?
    C15 C16 C23 F24 . . . . 4.6(11) ?
    C17 C18 C27 F30 . . . . -145.4(7) ?
    C13 C18 C27 F30 . . . . 35.2(10) ?
    C17 C18 C27 F28 . . . . -25.3(10) ?
    C13 C18 C27 F28 . . . . 155.4(7) ?
    C17 C18 C27 F29 . . . . 93.7(8) ?
    C13 C18 C27 F29 . . . . -85.6(9) ?
    O12 P1 C31 C36 . . . . 134.8(6) ?
    C13 P1 C31 C36 . . . . -125.2(6) ?
    Pd1 P1 C31 C36 . . . . 22.1(7) ?
    O12 P1 C31 C32 . . . . -25.0(6) ?
    C13 P1 C31 C32 . . . . 75.1(6) ?
    Pd1 P1 C31 C32 . . . . -137.7(5) ?
    C36 C31 C32 C33 . . . . -8.2(11) ?
    P1 C31 C32 C33 . . . . 152.8(6) ?
    C36 C31 C32 C37 . . . . 170.7(7) ?
    P1 C31 C32 C37 . . . . -28.2(10) ?
    C31 C32 C33 C34 . . . . 2.7(12) ?
    C37 C32 C33 C34 . . . . -176.4(7) ?
    C32 C33 C34 C35 . . . . 4.6(13) ?
    C32 C33 C34 C41 . . . . -175.9(8) ?
    C33 C34 C35 C36 . . . . -5.8(13) ?
    C41 C34 C35 C36 . . . . 174.7(8) ?
    C34 C35 C36 C31 . . . . -0.3(12) ?
    C34 C35 C36 C45 . . . . 177.6(7) ?
    C32 C31 C36 C35 . . . . 7.0(11) ?
    P1 C31 C36 C35 . . . . -153.5(6) ?
    C32 C31 C36 C45 . . . . -170.4(7) ?
    P1 C31 C36 C45 . . . . 29.1(11) ?
    C33 C32 C37 F40 . . . . -79.3(9) ?
    C31 C32 C37 F40 . . . . 101.7(9) ?
    C33 C32 C37 F38 . . . . 156.4(7) ?
    C31 C32 C37 F38 . . . . -22.6(11) ?
    C33 C32 C37 F39 . . . . 39.2(9) ?
    C31 C32 C37 F39 . . . . -139.8(7) ?
    C35 C34 C41 F42 . . . . 122.7(11) ?
    C33 C34 C41 F42 . . . . -56.8(14) ?
    C35 C34 C41 F44 . . . . -4.1(14) ?
    C33 C34 C41 F44 . . . . 176.3(9) ?
    C35 C34 C41 F43 . . . . -121.9(10) ?
    C33 C34 C41 F43 . . . . 58.5(11) ?
    C35 C36 C45 F46 . . . . -61.1(8) ?
    C31 C36 C45 F46 . . . . 116.6(8) ?
    C35 C36 C45 F48 . . . . 178.2(7) ?
    C31 C36 C45 F48 . . . . -4.2(12) ?
    C35 C36 C45 F47 . . . . 56.8(8) ?
    C31 C36 C45 F47 . . . . -125.5(8) ?
loop_
    _geom_hbond_atom_site_label_D
    _geom_hbond_atom_site_label_H
    _geom_hbond_atom_site_label_A
    _geom_hbond_site_symmetry_A
    _geom_hbond_distance_DH
    _geom_hbond_distance_HA
    _geom_hbond_distance_DA
    _geom_hbond_angle_DHA
    C4 H4C F16 1_665 0.98 2.44 3.310(10) 148
    C11 H11B F11 1 0.99 2.58 3.489(9) 154
    C9 H9 F11 1 0.95 2.47 3.345(9) 152
data_global
_journal_date_recd_electronic     2011-01-27
_journal_date_accepted     2011-02-16
_journal_name_full     'Acta Crystallographica, Section E'
_journal_year     2011
_journal_volume     67
_journal_issue      3
_journal_page_first     m366
_journal_page_last     m366
_journal_paper_category     QM
_journal_coeditor_code     CV5046
_publ_contact_author_name     'prof. aiyou, hao'
_publ_contact_author_address
;
School of Chemistry and Chemical Engineering
Shandong University
Shanda nanlu 27
Jinan 250100
People's Republic of China
;
_publ_contact_author_email     'haoay@sdu.edu.cn'
_publ_contact_author_fax     '86 531 88363306'
_publ_contact_author_phone     '86 531 88363306'
_publ_section_title
;\
Acetonitrile[2-({bis[2,4,6-tris(trifluoromethyl)phenyl]phosphanyloxy}methyl)\
pyridine]methylpalladium(II) hexafluoridoantimonate dichloromethane hemisolvate
;
loop_
    _publ_author_name
    _publ_author_address
    'Li, Liuzhong'
;
School of Chemistry and Chemical Engineering,
Shandong University, Jinan 250100, People's Republic of China
and Department of Chemistry, The University of North Carolina at Chapel Hill,
Chapel Hill, North Carolina 27599, USA
;
    'White, Peter S.'
;
Department of Chemistry,
The University of North Carolina at Chapel Hill, Chapel Hill, North Carolina
27599, USA
;
    'Hao, Aiyou'
;
School of Chemistry and Chemical Engineering,
Shandong University, Jinan
250100, People's Republic of China
;
