# Supplementary material for: Acetonitrile­[2-({bis[2,4,6-tris­(trifluorido­meth­yl)phen­yl]phosphan­yloxy}meth­yl)pyridine]­meth­ylpalladium(II) hexa­fluoro­anti­monate dichloro­methane hemisolvate
Source: Acta Crystallogr Sect E Struct Rep Online. 2011 Feb 23;67(Pt 3):m366. doi: 10.1107/S1600536811005757 (PMC3051961; doi:10.1107/S1600536811005757)
Supplement: Supplementary file 2 [file e-67-0m366-Isup2.hkl]

# 
# h,k,l, Fc-squared, Fo-squared, sigma(Fo-squared) and status flag 
# 
data_I
_shelx_title ' x0912028 in P-1' 
_shelx_refln_list_code          4 
_shelx_F_calc_maximum      272.85 
_exptl_crystal_F_000      1098.00 
_reflns_d_resolution_high  0.8219 
 
loop_ 
 _symmetry_equiv_pos_as_xyz 
 'x, y, z' 
 '-x, -y, -z' 
 
_cell_length_a     8.6993 
_cell_length_b    11.8120 
_cell_length_c    18.1494 
_cell_angle_alpha  78.557 
_cell_angle_beta   82.007 
_cell_angle_gamma  79.526 
 
_shelx_F_squared_multiplier     1.000 
 
loop_ 
 _refln_index_h 
 _refln_index_k 
 _refln_index_l 
 _refln_F_squared_calc 
 _refln_F_squared_meas 
 _refln_F_squared_sigma 
 _refln_observed_status 
   1   0   0      466.58      600.78     34.40 o 
   2   0   0     6168.29     6510.24    187.47 o 
   3   0   0      138.68      217.32     32.72 o 
   4   0   0    23821.09    24269.90   1183.52 o 
   5   0   0      191.93      322.63     32.22 o 
   6   0   0     1704.27     1750.00     66.84 o 
   7   0   0     2153.37     2044.37     55.83 o 
   8   0   0     1879.76     1603.48     68.10 o 
   9   0   0       18.80       13.76     18.51 o 
  10   0   0     1267.58     1305.60     96.49 o 
  -9   1   0      803.22      849.85     47.14 o 
  -8   1   0     1055.10     1034.16     52.17 o 
  -7   1   0       39.99       52.44     29.79 o 
  -6   1   0     9452.42     9464.33    385.94 o 
  -5   1   0       16.66       41.00     14.66 o 
  -4   1   0     2864.11     2941.57     87.20 o 
  -3   1   0     1319.02     1161.29     47.74 o 
  -2   1   0    40752.51    44262.99   1986.93 o 
  -1   1   0      560.07      518.92     19.25 o 
   0   1   0     2324.18     2627.19     80.97 o 
   1   1   0      365.39      369.86     12.47 o 
   2   1   0    21228.63    23216.99    512.97 o 
   3   1   0     8501.67     9477.93    273.15 o 
   4   1   0    13170.92    13630.49    667.07 o 
   5   1   0        3.30       12.12     15.73 o 
   6   1   0     6029.23     5650.24    221.94 o 
   7   1   0       22.58       14.45     16.25 o 
   8   1   0     3439.56     3126.64     92.22 o 
   9   1   0       64.47       58.61     19.11 o 
  10   1   0       98.61      151.03     41.95 o 
  -9   2   0       76.91       63.77     27.69 o 
  -8   2   0     6348.08     5892.41    178.40 o 
  -7   2   0     3085.81     2758.16     89.30 o 
  -6   2   0     1556.19     1432.44     58.13 o 
  -5   2   0       27.91       45.55     14.55 o 
  -4   2   0     7639.00     6888.95    183.85 o 
  -3   2   0       12.27       55.99     23.88 o 
  -2   2   0    12559.42    13006.38    310.60 o 
  -1   2   0      197.26      372.66     12.59 o 
   0   2   0    34184.07    37775.76   1033.83 o 
   1   2   0     4702.49     5600.88    145.92 o 
   2   2   0    21122.15    24141.80    531.06 o 
   3   2   0    10185.43    10140.53    230.47 o 
   4   2   0    35539.48    36946.24   1673.96 o 
   5   2   0     7956.32     7854.60    387.65 o 
   6   2   0    13350.11    12785.86    619.24 o 
   7   2   0      136.04      147.36     22.21 o 
   8   2   0      220.98      240.60     16.59 o 
   9   2   0        3.98       41.40     17.14 o 
  10   2   0     1775.76     1926.52    111.60 o 
  -9   3   0      855.83      954.87     64.61 o 
  -8   3   0       25.03       41.48     24.30 o 
  -7   3   0       57.23       79.72     23.13 o 
  -6   3   0     5990.28     5530.82    137.17 o 
  -5   3   0        5.12       13.77     12.81 o 
  -4   3   0     3448.39     3292.42     97.02 o 
  -3   3   0     7129.02     7983.08    207.62 o 
  -2   3   0     9578.16     9990.77    208.05 o 
  -1   3   0      259.48      200.25     11.37 o 
   0   3   0     7768.11     9424.74    240.83 o 
   1   3   0     8376.28     8917.84    230.46 o 
   2   3   0     9217.06     9575.14    216.08 o 
   3   3   0       89.04      130.12     19.14 o 
   4   3   0     6480.94     6514.89    136.16 o 
   5   3   0     1384.16     1379.44     96.49 o 
   6   3   0     4515.01     4053.58    228.23 o 
   7   3   0      206.18      186.11     20.83 o 
   8   3   0     6840.97     6819.10    132.33 o 
   9   3   0      105.30       93.98     28.53 o 
  10   3   0       52.74       79.71     31.88 o 
  -9   4   0      717.37      685.53     52.02 o 
  -8   4   0     3025.71     3270.07     94.73 o 
  -7   4   0      268.68      316.06     23.89 o 
  -6   4   0      727.22      700.12     26.06 o 
  -5   4   0     1482.60     1427.88     47.63 o 
  -4   4   0    15322.23    15248.52    388.42 o 
  -3   4   0     1939.66     1894.54     49.79 o 
  -2   4   0     7524.10     8479.52    178.24 o 
  -1   4   0     1503.15     1262.44     26.27 o 
   0   4   0     6381.66     6499.26    130.67 o 
   1   4   0    17533.98    18408.94    397.10 o 
   2   4   0    21910.08    24354.42    523.16 o 
   3   4   0     3164.29     3465.58     84.90 o 
   4   4   0      317.71      376.59     34.45 o 
   5   4   0      113.04      144.32     38.60 o 
   6   4   0     6260.20     6044.71    318.01 o 
   7   4   0      389.33      376.90     20.39 o 
   8   4   0       54.82       47.56     18.33 o 
   9   4   0      182.96      170.33     29.37 o 
  10   4   0     3815.03     4086.30    180.40 o 
  -9   5   0      663.30      730.84     50.34 o 
  -8   5   0      653.58      686.55     63.53 o 
  -7   5   0      218.58      211.41     29.79 o 
  -6   5   0     6336.51     5942.32    118.32 o 
  -5   5   0      535.42      444.71     74.68 o 
  -4   5   0    12632.81    12874.16    393.34 o 
  -3   5   0     3885.00     3740.92     99.00 o 
  -2   5   0     2146.19     1758.90     63.33 o 
  -1   5   0    20117.82    21024.87    405.97 o 
   0   5   0     8194.53     7674.04    154.46 o 
   1   5   0     7062.42     7720.54    174.54 o 
   2   5   0    14653.90    16319.09    355.60 o 
   3   5   0      593.25      578.72     25.53 o 
   4   5   0    18883.20    19470.35    536.78 o 
   5   5   0      594.55      611.66     89.78 o 
   6   5   0      748.73      574.05     99.43 o 
   7   5   0      454.42      379.96     25.55 o 
   8   5   0     3701.46     3537.82    120.67 o 
   9   5   0      426.19      414.50     40.28 o 
  -8   6   0      549.69      593.14     56.54 o 
  -7   6   0        5.56       -1.78     19.14 o 
  -6   6   0       96.83       81.01     15.12 o 
  -5   6   0     7684.80     7414.64    142.10 o 
  -4   6   0     6221.08     6426.49    336.47 o 
  -3   6   0       17.78       29.97     24.75 o 
  -2   6   0    11083.75    11750.17    341.32 o 
  -1   6   0     3171.33     3259.76    106.79 o 
   0   6   0      176.87      239.70     13.71 o 
   1   6   0     2309.15     2760.94     82.50 o 
   2   6   0    24900.36    27060.98    586.76 o 
   3   6   0      649.63      584.69     27.26 o 
   4   6   0     1547.34     1569.05     50.67 o 
   5   6   0     3310.43     3442.61    317.17 o 
   6   6   0     5556.75     5581.82    149.00 o 
   7   6   0      901.52      931.76     45.66 o 
   8   6   0      111.93       88.17     21.02 o 
   9   6   0        8.18       43.10     16.24 o 
  -7   7   0     2429.29     2605.21     98.26 o 
  -6   7   0       95.40       70.07     21.41 o 
  -5   7   0       34.23       42.02     20.55 o 
  -4   7   0     4852.93     4540.79     86.67 o 
  -3   7   0       55.04       79.85     20.96 o 
  -2   7   0      431.59      470.45     51.60 o 
  -1   7   0     3610.68     3792.20    125.70 o 
   0   7   0    14597.46    15812.59    411.66 o 
   1   7   0     1402.06     1312.10     39.71 o 
   2   7   0     1960.92     2019.51     58.65 o 
   3   7   0     1992.47     2135.35     63.72 o 
   4   7   0    11112.67    11285.90    328.10 o 
   5   7   0       25.62       80.36     23.73 o 
   6   7   0      596.10      518.01     41.68 o 
   7   7   0     3010.32     3053.59     95.39 o 
   8   7   0     3829.00     3878.84    128.16 o 
   9   7   0       62.51       65.45     31.05 o 
  -7   8   0      252.79      233.26     40.28 o 
  -6   8   0     1766.27     1825.32     64.70 o 
  -5   8   0     1758.61     1621.76     64.54 o 
  -4   8   0     1514.55     1420.64     47.62 o 
  -3   8   0     1376.83     1318.77     51.75 o 
  -2   8   0     1459.51     1439.22     56.16 o 
  -1   8   0     6709.94     6400.79    245.90 o 
   0   8   0      494.37      489.31     53.03 o 
   1   8   0     1297.61     1253.12     50.06 o 
   2   8   0     8588.24     8587.60    197.43 o 
   3   8   0      426.99      415.32     36.94 o 
   4   8   0      239.06      283.98     23.83 o 
   5   8   0     3818.23     3559.39    111.56 o 
   6   8   0     1647.46     1509.07     83.16 o 
   7   8   0      357.63      314.22     36.49 o 
   8   8   0     1101.90     1224.07     60.71 o 
   9   8   0      679.18      613.37     57.06 o 
  -6   9   0        6.10       14.60     21.82 o 
  -5   9   0      780.03      827.53     67.79 o 
  -4   9   0     1094.37      990.56     42.37 o 
  -3   9   0     1143.89     1099.70     48.87 o 
  -2   9   0     1269.84     1189.68     55.06 o 
  -1   9   0     1207.84     1092.76     53.53 o 
   0   9   0     4619.88     4471.00    140.49 o 
   1   9   0      198.84      243.48     22.20 o 
   2   9   0     2270.97     2318.45     79.49 o 
   3   9   0     1325.48     1320.12     73.91 o 
   4   9   0     2391.81     2281.75     63.78 o 
   5   9   0        6.85       37.33     22.26 o 
   6   9   0     2331.28     2095.94     91.28 o 
   7   9   0     1325.44     1333.17     63.78 o 
   8   9   0      943.08     1034.74     49.38 o 
   9   9   0      266.82      276.06     36.08 o 
  -6  10   0     1040.95     1075.70     68.80 o 
  -5  10   0      677.77      719.78     45.99 o 
  -4  10   0      151.02      164.09     23.45 o 
  -3  10   0     2195.85     2234.70     76.17 o 
  -2  10   0     3061.23     3024.15     95.00 o 
  -1  10   0      499.84      527.63     54.94 o 
   0  10   0     1624.98     1545.79     63.97 o 
   1  10   0     7188.21     6848.86    180.39 o 
   2  10   0     1334.88     1229.29     58.49 o 
   3  10   0        6.13       25.12     16.05 o 
   4  10   0     1299.98     1286.57     52.59 o 
   5  10   0     2772.56     2671.48    107.31 o 
   6  10   0      619.61      546.86     77.61 o 
   7  10   0      193.12      183.42     25.33 o 
   8  10   0      843.01      799.03     35.54 o 
  -5  11   0     1013.58     1050.79     46.50 o 
  -4  11   0       24.61       67.35     21.74 o 
  -3  11   0      147.09      154.05     22.70 o 
  -2  11   0       43.19       57.16     19.80 o 
  -1  11   0     2979.36     2919.75     92.27 o 
   0  11   0     2619.55     2654.15     87.34 o 
   1  11   0      447.27      428.29     36.08 o 
   2  11   0      444.29      561.18     46.12 o 
   3  11   0     2039.47     1950.28     57.20 o 
   4  11   0      220.09      199.33     23.50 o 
   5  11   0      251.15      230.50     27.76 o 
   6  11   0     2154.31     2042.65    109.92 o 
   7  11   0      629.22      565.34     32.90 o 
  -3  12   0     2132.97     2288.00     68.21 o 
  -2  12   0      604.52      639.75     48.54 o 
  -1  12   0       72.50       72.17     19.76 o 
   0  12   0      142.78      155.08     30.82 o 
   1  12   0     2217.95     2333.52     77.81 o 
   2  12   0      164.42      159.82     21.92 o 
   3  12   0      923.74      933.72     67.87 o 
   4  12   0     1865.92     1816.14     56.90 o 
   5  12   0     2464.52     2436.61     65.06 o 
   6  12   0      529.85      511.00     41.95 o 
  -2  13   0      266.12      198.76     48.67 o 
  -1  13   0      657.34      633.88     56.08 o 
   0  13   0       95.88       97.41     18.02 o 
   1  13   0      299.78      295.70     19.19 o 
   2  13   0      517.22      584.19     25.68 o 
   3  13   0     2877.23     2778.73     65.61 o 
   4  13   0      372.23      452.93     36.15 o 
   5  13   0     1128.09     1174.80     42.72 o 
   1  14   0      930.52      987.38     35.20 o 
   2  14   0      122.42      123.65     13.96 o 
  -4 -13   1     1598.35     1481.74     50.80 o 
  -3 -13   1      362.40      387.09     26.44 o 
  -2 -13   1     3426.34     3660.79     89.38 o 
  -1 -13   1       87.05       59.69     11.61 o 
   0 -13   1     2433.21     2661.43     76.84 o 
   1 -13   1      522.87      482.60     47.30 o 
   2 -13   1      375.83      310.66     33.98 o 
  -6 -12   1      456.27      458.98     37.76 o 
  -5 -12   1        9.29       26.25     13.40 o 
  -4 -12   1     3626.41     3739.22     99.35 o 
  -3 -12   1       30.46       17.21     13.88 o 
  -2 -12   1     3067.50     3216.32     75.88 o 
  -1 -12   1      433.14      380.21     55.20 o 
   0 -12   1      259.68      249.15     27.31 o 
   1 -12   1      430.96      394.74     38.48 o 
   2 -12   1     3504.47     3617.49     99.97 o 
   3 -12   1       92.77      130.02     22.10 o 
  -7 -11   1      111.29      116.30     16.76 o 
  -6 -11   1      405.37      452.46     28.88 o 
  -5 -11   1      119.07      116.66     17.14 o 
  -4 -11   1     4514.16     4331.68    110.62 o 
  -3 -11   1      323.45      330.38     27.56 o 
  -2 -11   1      392.61      398.75     35.52 o 
  -1 -11   1      896.80      942.18     52.21 o 
   0 -11   1     6997.92     6947.58    180.73 o 
   1 -11   1       37.96       52.15     20.43 o 
   2 -11   1        3.41        2.38     30.09 o 
   3 -11   1      329.42      319.34     27.26 o 
   4 -11   1     3537.05     3889.35    128.22 o 
   5 -11   1      364.98      389.33     41.95 o 
  -8 -10   1      614.86      679.48     42.79 o 
  -7 -10   1       57.83       52.89     31.05 o 
  -6 -10   1     6842.26     6479.84    204.39 o 
  -5 -10   1      760.93      745.51     36.29 o 
  -4 -10   1     1260.78     1201.10     50.03 o 
  -3 -10   1      926.96      915.13     42.64 o 
  -2 -10   1     2842.10     2727.92     90.63 o 
  -1 -10   1      544.21      546.77     40.40 o 
   0 -10   1       14.89       40.32     21.37 o 
   1 -10   1      118.12      123.79     24.84 o 
   2 -10   1     3578.55     3712.11    109.97 o 
   3 -10   1      419.07      557.94     38.86 o 
   4 -10   1        6.45       11.75     22.15 o 
   5 -10   1       77.04       94.76     23.71 o 
  -8  -9   1     1879.60     1890.17     69.32 o 
  -7  -9   1       81.37       83.80     25.17 o 
  -6  -9   1      841.42      845.38     86.42 o 
  -5  -9   1      566.03      548.81     51.47 o 
  -4  -9   1     3119.62     2919.81    105.26 o 
  -3  -9   1       50.77       68.44     23.03 o 
  -2  -9   1      369.00      344.33     50.50 o 
  -1  -9   1       13.78       14.25     33.14 o 
   0  -9   1     4631.96     4335.79    147.73 o 
   1  -9   1      722.80      662.65     42.68 o 
   2  -9   1       76.59      113.27     24.03 o 
   3  -9   1       14.22       30.25     18.42 o 
   4  -9   1     3025.22     2910.46    113.70 o 
   5  -9   1       67.74       68.16     20.40 o 
   6  -9   1     1822.90     2061.76     79.27 o 
  -9  -8   1      171.96      205.57     35.24 o 
  -8  -8   1       79.23       78.65     22.34 o 
  -7  -8   1       47.30       16.95     26.43 o 
  -6  -8   1     6932.13     6588.21    177.92 o 
  -5  -8   1        4.60       26.80     20.89 o 
  -4  -8   1      124.48       92.59     20.23 o 
  -3  -8   1     1812.85     1637.16     46.86 o 
  -2  -8   1     7259.49     7284.87    171.86 o 
  -1  -8   1      185.94      219.88     24.14 o 
   0  -8   1     2745.23     2718.25     74.54 o 
   1  -8   1      899.50      952.63     42.31 o 
   2  -8   1     4920.89     4724.50    128.88 o 
   3  -8   1      336.39      314.91     36.86 o 
   4  -8   1      636.70      628.19     38.50 o 
   5  -8   1      135.43      109.10     23.50 o 
   6  -8   1     1478.45     1410.05     55.22 o 
   7  -8   1      536.29      566.51     62.93 o 
  -9  -7   1      631.20      521.07     53.70 o 
  -8  -7   1     2760.75     2894.51    175.79 o 
  -7  -7   1     1444.34     1598.24     71.35 o 
  -6  -7   1      849.38      818.32    103.58 o 
  -5  -7   1     4606.49     4422.74    148.58 o 
  -4  -7   1    15618.47    15199.44    343.34 o 
  -3  -7   1      664.03      692.16     33.14 o 
  -2  -7   1     2789.48     2831.86     74.44 o 
  -1  -7   1      635.23      725.12     33.26 o 
   0  -7   1    18180.77    19355.47    500.32 o 
   1  -7   1      741.73      817.94     42.25 o 
   2  -7   1     4767.11     4884.91    160.06 o 
   3  -7   1      424.44      508.52     37.69 o 
   4  -7   1     1116.93     1131.30     38.99 o 
   5  -7   1        5.87       29.65     14.80 o 
   6  -7   1     1171.36     1214.40     53.77 o 
   7  -7   1        0.01       18.91     21.36 o 
   8  -7   1      261.55      223.19     36.08 o 
  -9  -6   1     1198.19     1357.56    106.98 o 
  -8  -6   1       48.92       34.60     20.03 o 
  -7  -6   1      978.58     1121.24     54.88 o 
  -6  -6   1     3022.68     2818.01    173.07 o 
  -5  -6   1        0.28       20.47     17.68 o 
  -4  -6   1     1972.65     1773.73     55.53 o 
  -3  -6   1     2941.44     3090.03     81.11 o 
  -2  -6   1     5205.12     5919.90    140.11 o 
  -1  -6   1     1261.52     1381.52     39.18 o 
   0  -6   1    16142.26    16602.07    372.03 o 
   1  -6   1     1253.70     1418.00     55.16 o 
   2  -6   1     6164.29     6884.55    267.25 o 
   3  -6   1     3133.67     3577.54    128.82 o 
   4  -6   1     9696.48     9672.88    475.76 o 
   5  -6   1     1025.00     1044.65     37.00 o 
   6  -6   1     2765.40     2650.29     64.07 o 
   7  -6   1       32.27       43.68     25.80 o 
   8  -6   1     1844.03     2160.14     84.19 o 
  -9  -5   1     1503.26     1639.12    106.14 o 
  -8  -5   1     2355.02     2063.11    106.98 o 
  -7  -5   1      453.82      467.47     27.15 o 
  -6  -5   1       26.18       58.92     25.17 o 
  -5  -5   1     6477.77     6756.00    205.72 o 
  -4  -5   1     6151.18     6824.08    202.57 o 
  -3  -5   1       38.04       87.79     13.52 o 
  -2  -5   1     2587.01     2898.79     72.97 o 
  -1  -5   1     1597.28     1962.15     69.72 o 
   0  -5   1    22419.61    24702.41    617.45 o 
   1  -5   1     6679.22     7420.15    170.95 o 
   2  -5   1    17625.74    20251.04    570.99 o 
   3  -5   1     3634.08     3741.83    147.26 o 
   4  -5   1     1349.41     1513.69    115.79 o 
   5  -5   1       93.66       63.10     30.19 o 
   6  -5   1     2994.06     2909.71     68.31 o 
   7  -5   1        4.88        7.48     15.67 o 
   8  -5   1       50.49       35.18     23.64 o 
  -9  -4   1     1037.93      978.62     77.61 o 
  -8  -4   1      669.22      761.04     56.22 o 
  -7  -4   1     1714.47     1605.72     54.24 o 
  -6  -4   1     1423.00     1625.35     82.73 o 
  -5  -4   1        2.26      301.23     49.51 o 
  -4  -4   1    14070.25    15113.03    334.83 o 
  -3  -4   1    10500.74    11091.22    246.07 o 
  -2  -4   1      153.74      256.80     15.48 o 
  -1  -4   1     1481.55     1404.23     46.39 o 
   0  -4   1     5830.23     6527.62    129.75 o 
   1  -4   1     3060.58     2952.76     60.06 o 
   2  -4   1      122.43       85.59      7.46 o 
   3  -4   1      442.76      401.19     18.34 o 
   4  -4   1    16496.29    16734.39    423.84 o 
   5  -4   1      307.00      323.71     29.67 o 
   6  -4   1     1520.26     1446.75     44.15 o 
   7  -4   1      810.00      716.24     53.99 o 
   8  -4   1     1861.06     1901.86     61.42 o 
   9  -4   1       50.77       37.61     19.34 o 
 -10  -3   1      548.12      745.42     85.59 o 
  -9  -3   1      742.10      632.66     51.18 o 
  -8  -3   1     2219.29     1957.19     56.07 o 
  -7  -3   1       59.33       73.05     13.72 o 
  -6  -3   1     1709.96     1693.26    122.51 o 
  -5  -3   1    12071.95    12829.01    424.15 o 
  -4  -3   1    13583.53    13822.97    275.35 o 
  -3  -3   1      446.23      624.71     21.27 o 
  -2  -3   1    14233.30    14725.30    287.66 o 
  -1  -3   1      273.94      261.46     19.30 o 
   0  -3   1     5047.60     4972.37    187.95 o 
   1  -3   1    16352.59    16834.37    298.43 o 
   2  -3   1     7620.87     7778.66    162.77 o 
   3  -3   1     1026.18     1188.08     34.41 o 
   4  -3   1      901.34      904.89     37.21 o 
   5  -3   1     2382.21     2319.00     75.84 o 
   6  -3   1     1341.18     1402.72     48.82 o 
   7  -3   1      364.41      353.46     20.40 o 
   8  -3   1     2082.42     1973.88    118.73 o 
   9  -3   1      481.64      495.06     51.18 o 
 -10  -2   1     1044.68     1226.90     64.31 o 
  -9  -2   1       70.04       80.55     29.37 o 
  -8  -2   1      860.59      786.23     27.23 o 
  -7  -2   1     5801.42     5549.65    138.36 o 
  -6  -2   1      550.03      461.49     63.77 o 
  -5  -2   1     2652.48     2498.77    148.52 o 
  -4  -2   1     9642.49     9322.98    444.71 o 
  -3  -2   1     9301.77     9896.84    224.75 o 
  -2  -2   1     3813.04     4095.27     95.49 o 
  -1  -2   1    28087.72    29635.06    650.37 o 
   0  -2   1     8523.55     8904.72    219.65 o 
   1  -2   1     6767.00     6740.90    193.74 o 
   2  -2   1     6736.76     7107.53    173.71 o 
   3  -2   1     2025.76     2582.71     75.18 o 
   4  -2   1     5415.17     5551.18    151.16 o 
   5  -2   1       21.72       19.16     13.09 o 
   6  -2   1       35.02       32.66     14.47 o 
   7  -2   1      904.17      942.91     42.35 o 
   8  -2   1     1161.39     1168.74     58.98 o 
   9  -2   1      184.40      173.69     34.40 o 
 -10  -1   1      310.73      393.53     52.02 o 
  -9  -1   1     2662.69     2709.97     86.92 o 
  -8  -1   1      531.79      502.45     50.14 o 
  -7  -1   1     1164.82     1248.91     45.84 o 
  -6  -1   1     3566.98     3578.66    209.77 o 
  -5  -1   1     4714.41     5165.46    177.98 o 
  -4  -1   1     1050.24     1023.67     73.84 o 
  -3  -1   1     3655.93     3760.25    114.69 o 
  -2  -1   1    42875.55    44149.87    966.92 o 
  -1  -1   1      124.56      160.00      8.14 o 
   0  -1   1     2252.59     2541.05    125.90 o 
   1  -1   1    24384.60    29451.61    822.76 o 
   2  -1   1    36208.23    41781.84   1876.18 o 
   3  -1   1      955.52      784.02     67.97 o 
   4  -1   1      249.74      463.32     33.98 o 
   5  -1   1     3944.75     4201.90    121.99 o 
   6  -1   1     2157.33     2079.85     74.46 o 
   7  -1   1     1255.86     1333.14     61.31 o 
   8  -1   1     2659.99     2628.04     83.57 o 
   9  -1   1      387.58      303.75     40.28 o 
  10  -1   1      654.74      658.68     42.79 o 
 -10   0   1      596.42      712.38     71.32 o 
  -9   0   1     1323.20     1380.72     56.98 o 
  -8   0   1      617.95      775.57     40.07 o 
  -7   0   1      842.91      793.93     40.50 o 
  -6   0   1        8.92       24.56     18.91 o 
  -5   0   1     9000.10     9426.43    304.16 o 
  -4   0   1     1968.18     1794.21     79.29 o 
  -3   0   1     2612.85     3176.75    163.62 o 
  -2   0   1     2844.70     3442.15    102.76 o 
  -1   0   1    15959.82    17246.25    379.00 o 
   0   0   1     2528.19     2535.51     73.99 o 
   1   0   1     2725.48     2737.91    129.22 o 
   2   0   1      881.28      736.71     48.67 o 
   3   0   1    14518.37    14837.62    915.43 o 
   4   0   1    41469.22    43508.97   1304.90 o 
   5   0   1     1641.65     1460.40     64.29 o 
   6   0   1    11265.98    11369.44    300.47 o 
   7   0   1     2767.48     2698.93     86.47 o 
   8   0   1     1340.16     1390.58     74.81 o 
   9   0   1        7.98       -1.27     18.51 o 
  10   0   1      565.38      610.85     40.28 o 
 -10   1   1      196.96      199.70     47.83 o 
  -9   1   1     2526.75     2524.96     86.41 o 
  -8   1   1       28.75       22.35     18.68 o 
  -7   1   1     2505.10     2355.93     88.76 o 
  -6   1   1     1219.70     1254.50     55.05 o 
  -5   1   1      839.44      993.37     44.32 o 
  -4   1   1     2900.62     3171.85     93.37 o 
  -3   1   1     1388.21     1399.40     46.23 o 
  -2   1   1      771.73      887.74     56.22 o 
  -1   1   1     2807.08     3060.83     90.32 o 
   0   1   1    15277.25    16538.21    585.68 o 
   1   1   1     2424.92     2612.53     76.61 o 
   2   1   1    23786.56    24077.17    677.60 o 
   3   1   1      468.28      507.68     24.33 o 
   4   1   1     7826.09     7698.78    245.74 o 
   5   1   1    13421.42    13173.51    412.16 o 
   6   1   1     7127.90     7100.15    239.05 o 
   7   1   1       22.90       39.59     11.53 o 
   8   1   1      380.34      461.27     66.29 o 
   9   1   1      484.10      542.74     36.79 o 
  10   1   1       34.73       -5.98     19.43 o 
  -9   2   1     2496.55     2516.39    118.31 o 
  -8   2   1     1611.60     1430.94     66.54 o 
  -7   2   1      252.26      227.69     24.20 o 
  -6   2   1     1913.00     1769.41     84.10 o 
  -5   2   1    10926.73    11718.33    306.30 o 
  -4   2   1     1330.60     1471.53     52.47 o 
  -3   2   1        7.42       14.07     11.70 o 
  -2   2   1    13822.68    15846.60    377.47 o 
  -1   2   1    31453.38    34707.32    963.07 o 
   0   2   1    10450.29    11932.51    425.41 o 
   1   2   1      164.74      168.28     17.62 o 
   2   2   1     2490.71     2372.35     57.63 o 
   3   2   1     7889.61     8860.24    201.74 o 
   4   2   1     6359.72     6808.27    330.60 o 
   5   2   1      511.43      635.52     42.53 o 
   6   2   1     6003.73     5970.92    206.92 o 
   7   2   1     2926.70     2919.89     89.87 o 
   8   2   1      993.60      897.56     30.60 o 
   9   2   1     2920.38     2864.29     91.87 o 
  10   2   1      886.81      946.48     81.39 o 
  -9   3   1      709.71      785.38     56.22 o 
  -8   3   1       21.87       11.98     21.33 o 
  -7   3   1      778.24      797.30     57.71 o 
  -6   3   1     3852.83     3917.14    122.00 o 
  -5   3   1        8.95       14.76     13.65 o 
  -4   3   1       76.40       68.48     14.72 o 
  -3   3   1    13738.48    14259.96    360.53 o 
  -2   3   1     3226.00     3178.66     72.62 o 
  -1   3   1      201.61      178.76     11.86 o 
   0   3   1     2951.59     2836.87     76.79 o 
   1   3   1      662.67      861.85     29.15 o 
   2   3   1     7923.33     8705.85    196.31 o 
   3   3   1      837.12      945.44     29.86 o 
   4   3   1     8464.83     8864.20    260.27 o 
   5   3   1    11615.30    11077.50    530.30 o 
   6   3   1      262.87      257.60     51.18 o 
   7   3   1     1177.21     1069.24     36.73 o 
   8   3   1       71.71       70.42     15.45 o 
   9   3   1     1098.26     1196.42     70.90 o 
  10   3   1       17.79       10.07     30.21 o 
  -9   4   1     2483.72     2549.95    115.79 o 
  -8   4   1      121.37      142.73     22.68 o 
  -7   4   1      364.85      328.07     31.61 o 
  -6   4   1        0.23       -3.34     10.86 o 
  -5   4   1     9047.14     8950.18    238.83 o 
  -4   4   1     1212.19     1124.11     44.99 o 
  -3   4   1     2567.28     2606.43     67.94 o 
  -2   4   1    13993.92    15043.72    310.48 o 
  -1   4   1     8958.41     9492.79    187.09 o 
   0   4   1     6193.66     7244.74    165.51 o 
   1   4   1      191.36      287.33     40.23 o 
   2   4   1     4740.26     5262.38    121.31 o 
   3   4   1    18560.89    19437.79    422.50 o 
   4   4   1      241.23      267.90     29.72 o 
   6   4   1     4495.04     4417.74    243.33 o 
   7   4   1     3660.22     3381.91     70.15 o 
   8   4   1      242.79      227.46     17.59 o 
   9   4   1     3788.43     3977.23    163.62 o 
  10   4   1      927.51     1165.48     75.52 o 
  -9   5   1       74.08       86.42     23.49 o 
  -8   5   1      182.63      194.85     22.87 o 
  -7   5   1     1976.28     1948.42     56.62 o 
  -6   5   1      301.96      290.89     22.61 o 
  -5   5   1       52.40      139.29     51.18 o 
  -4   5   1     1191.47     1288.31     62.93 o 
  -3   5   1    20623.89    21644.98    501.11 o 
  -2   5   1     1862.56     2135.90     60.84 o 
  -1   5   1      813.07      970.01     27.64 o 
   0   5   1     5338.16     6484.84    132.83 o 
   1   5   1     8199.43     7699.97    175.52 o 
   2   5   1      219.04      218.67     16.39 o 
   3   5   1    11270.48    10838.46    243.11 o 
   4   5   1     5205.85     5412.85    131.01 o 
   5   5   1     3713.07     3573.40    211.87 o 
   6   5   1      869.52      836.50     72.99 o 
   7   5   1     1926.44     1850.02     85.60 o 
   8   5   1      964.93     1015.80     37.07 o 
   9   5   1      994.72      886.90     49.51 o 
  10   5   1      670.63      724.12     48.67 o 
  -8   6   1        7.19       -9.23     22.66 o 
  -7   6   1      153.29      149.87     37.10 o 
  -6   6   1      516.47      460.10     27.27 o 
  -5   6   1     7398.99     7237.02    139.71 o 
  -4   6   1      300.46      410.72     43.74 o 
  -3   6   1     1745.30     1766.02     55.50 o 
  -2   6   1        4.24       20.54      9.77 o 
  -1   6   1     9443.13    10362.89    245.75 o 
   0   6   1     7654.69     7558.90    154.97 o 
   1   6   1    34401.65    35218.27    756.54 o 
   2   6   1     1044.79     1015.70     36.26 o 
   3   6   1      201.77      121.17     14.62 o 
   4   6   1       16.93       21.14     12.06 o 
   5   6   1    14523.93    14601.94    417.04 o 
   6   6   1      535.77      508.74     38.32 o 
   7   6   1       96.27      121.19     15.18 o 
   8   6   1      308.69      340.91     40.09 o 
   9   6   1     4358.40     4180.83    229.49 o 
  -7   7   1     2256.94     2435.43     75.97 o 
  -6   7   1      294.07      267.35     29.89 o 
  -5   7   1     4521.15     4365.14    111.83 o 
  -4   7   1      450.34      421.83     28.51 o 
  -3   7   1     9679.25    10117.83    434.25 o 
  -2   7   1      132.28      166.07     26.12 o 
  -1   7   1     7857.77     7703.82    186.91 o 
   0   7   1      572.77      570.97     30.17 o 
   1   7   1     5104.56     5763.55    135.83 o 
   2   7   1     2825.44     2868.47     78.33 o 
   3   7   1    10035.54    10361.34    239.12 o 
   4   7   1      921.99      844.54     39.06 o 
   5   7   1      250.75      220.42     31.05 o 
   6   7   1       22.89       30.41     23.98 o 
   7   7   1     5167.29     4931.32    114.39 o 
   8   7   1      921.06      835.32     69.31 o 
   9   7   1      135.01      133.41     36.08 o 
  -7   8   1      720.46      745.16     43.20 o 
  -6   8   1      706.41      760.05     41.94 o 
  -5   8   1     2077.48     2013.37     72.56 o 
  -4   8   1      309.90      308.88     24.92 o 
  -3   8   1     2889.81     2736.75     70.54 o 
  -2   8   1      256.47      287.60     28.48 o 
  -1   8   1     1248.98     1453.87     60.19 o 
   0   8   1       20.53        9.23     13.04 o 
   1   8   1    16288.79    16286.46    396.73 o 
   2   8   1      105.68      203.97     33.14 o 
   3   8   1       17.95       15.62     17.71 o 
   4   8   1       92.56      149.57     20.02 o 
   5   8   1     9007.00     8027.89    458.53 o 
   6   8   1     1438.71     1322.01     59.58 o 
   7   8   1      548.59      642.51     44.25 o 
   8   8   1      282.75      232.90     30.55 o 
   9   8   1     1393.89     1575.79     93.98 o 
  -6   9   1      441.70      451.17    111.60 o 
  -5   9   1     1409.49     1356.68     54.90 o 
  -4   9   1        1.09       -2.11     15.81 o 
  -3   9   1      289.84      227.80     28.18 o 
  -2   9   1       24.34       34.02     19.68 o 
  -1   9   1    17831.42    16800.02    561.47 o 
   0   9   1      550.76      562.68     47.41 o 
   1   9   1      944.41      886.72     49.00 o 
   2   9   1     1160.79     1088.52     43.28 o 
   3   9   1     6009.17     6003.60    278.57 o 
   4   9   1      120.04      148.09     21.56 o 
   5   9   1      549.11      501.57     48.93 o 
   6   9   1      317.80      348.91     33.28 o 
   7   9   1     4495.24     4321.84    142.81 o 
   8   9   1       45.30       45.83     39.86 o 
   9   9   1      920.17      880.19     61.25 o 
  -6  10   1       62.83       56.00     17.50 o 
  -5  10   1      120.33       77.50     35.24 o 
  -4  10   1      263.94      253.49     26.75 o 
  -3  10   1     1792.18     1800.48     66.88 o 
  -2  10   1     1025.63     1117.71     87.03 o 
  -1  10   1      729.32      727.72     46.56 o 
   0  10   1      407.48      379.47     34.67 o 
   1  10   1     7427.69     6853.27    180.51 o 
   2  10   1      418.72      443.92     38.93 o 
   3  10   1      281.22      340.62     36.50 o 
   4  10   1        9.11        4.22     20.72 o 
   5  10   1     8007.67     7437.70    294.94 o 
   6  10   1      161.92      104.05     38.60 o 
   7  10   1     1615.87     1650.17     67.74 o 
   8  10   1      252.21      305.33     29.37 o 
  -5  11   1     1422.88     1488.77     58.66 o 
  -4  11   1       51.94       55.62     16.98 o 
  -3  11   1       94.86       82.92     20.14 o 
  -2  11   1       13.97        8.97     18.64 o 
  -1  11   1     3700.63     3725.71    110.71 o 
   0  11   1      186.64      233.75     31.13 o 
   1  11   1       46.75       48.56     21.72 o 
   2  11   1      524.03      511.41     57.65 o 
   3  11   1     2956.02     2794.71     73.19 o 
   4  11   1      354.90      287.99     26.74 o 
   5  11   1     3038.48     2745.39     86.83 o 
   6  11   1      481.78      473.24     55.38 o 
   7  11   1     1250.38     1195.04     61.67 o 
  -4  12   1      815.53      934.16     42.67 o 
  -3  12   1     3521.25     3736.17    100.02 o 
  -2  12   1      268.06      323.72     36.82 o 
  -1  12   1      546.78      658.12     39.39 o 
   0  12   1      148.74      165.16     24.89 o 
   1  12   1     1985.35     1891.14     68.92 o 
   2  12   1      168.30      170.36     25.20 o 
   3  12   1     1968.41     1884.65     53.79 o 
   4  12   1      740.49      663.03     35.24 o 
   5  12   1     2877.78     2648.57     91.42 o 
   6  12   1        3.68       15.10     18.46 o 
  -2  13   1       48.44       43.81     21.82 o 
  -1  13   1     2200.57     2324.97     69.87 o 
   0  13   1      135.73      112.64     18.69 o 
   1  13   1      630.19      652.49     37.08 o 
   2  13   1      585.43      551.31     26.02 o 
   3  13   1      506.76      527.30     28.03 o 
   4  13   1       77.84      101.58     18.30 o 
   1  14   1      978.95      994.10     31.83 o 
   2  14   1       49.65       44.35     11.64 o 
   3  14   1     2735.86     2719.45     99.85 o 
  -4 -13   2      788.69      780.05     31.79 o 
  -3 -13   2      991.69     1057.13     35.02 o 
  -2 -13   2      393.16      427.13     27.50 o 
  -1 -13   2      339.49      358.11     37.93 o 
   0 -13   2     1714.97     1802.39     43.73 o 
   1 -13   2       29.34       32.13      9.75 o 
  -6 -12   2      179.42      163.62     22.66 o 
  -5 -12   2      888.82      879.12     32.96 o 
  -4 -12   2       75.53       81.43     15.02 o 
  -3 -12   2       37.64       19.20     12.66 o 
  -2 -12   2     1703.05     1764.08     53.92 o 
  -1 -12   2      888.90      986.44     45.67 o 
   0 -12   2      989.41      979.85     45.13 o 
   1 -12   2      245.25      228.40     23.98 o 
   2 -12   2     1551.83     1777.34     58.68 o 
   3 -12   2      889.17      874.83     44.31 o 
  -7 -11   2      728.86      680.18     49.09 o 
  -6 -11   2       46.42       29.95     15.17 o 
  -5 -11   2      148.06      149.68     17.65 o 
  -4 -11   2     2115.11     2032.92     62.49 o 
  -3 -11   2     3723.71     3814.20     98.96 o 
  -2 -11   2      430.10      434.51     29.28 o 
  -1 -11   2      505.54      563.84     39.41 o 
   0 -11   2      701.16      749.27     44.30 o 
   1 -11   2      945.65      895.23     72.99 o 
   2 -11   2      708.64      671.11     55.74 o 
   3 -11   2     1225.98     1270.53     49.93 o 
   4 -11   2     3610.48     3927.28    128.16 o 
  -8 -10   2      359.10      304.58     37.76 o 
  -7 -10   2      109.01      104.89     19.08 o 
  -6 -10   2      204.03      175.78     22.85 o 
  -5 -10   2     1524.18     1575.34     49.15 o 
  -4 -10   2       26.56       21.05     20.98 o 
  -3 -10   2      304.34      323.05     27.32 o 
  -2 -10   2     4373.75     4171.87    146.84 o 
  -1 -10   2     1373.44     1378.09     59.65 o 
   0 -10   2     1967.83     2055.65     74.50 o 
   1 -10   2      780.87      854.61     63.98 o 
   2 -10   2     1909.06     1912.63     69.60 o 
   3 -10   2     2709.64     2778.00     87.12 o 
   4 -10   2      150.55      170.50     28.91 o 
   5 -10   2     1030.93     1118.08     54.59 o 
  -8  -9   2      302.23      325.86     34.40 o 
  -7  -9   2     1134.10     1189.43     62.51 o 
  -6  -9   2      526.64      529.16     68.80 o 
  -5  -9   2     4144.54     3895.21     93.04 o 
  -4  -9   2     4107.33     3954.03     92.81 o 
  -3  -9   2      376.01      411.91     30.83 o 
  -2  -9   2      360.19      394.59     42.42 o 
  -1  -9   2      833.27      941.68    162.36 o 
   0  -9   2      916.90      833.26     46.12 o 
   1  -9   2     2462.45     2520.19     84.62 o 
   2  -9   2     1524.88     1303.88     58.73 o 
   3  -9   2      669.83      759.14     41.08 o 
   4  -9   2       67.20       53.76     26.52 o 
   5  -9   2       10.92      -10.86     17.49 o 
   6  -9   2      500.87      450.29     36.66 o 
  -9  -8   2     1879.69     1798.61     61.84 o 
  -8  -8   2        4.09       13.33     20.56 o 
  -7  -8   2     3476.12     3483.17    188.79 o 
  -6  -8   2     1558.13     1521.62     65.64 o 
  -5  -8   2     2657.97     2602.11     63.73 o 
  -4  -8   2      670.51      644.33     29.51 o 
  -3  -8   2      443.10      457.33     29.80 o 
  -2  -8   2     1513.30     1516.25     50.19 o 
  -1  -8   2      381.95      391.08     25.34 o 
   0  -8   2     4386.25     4223.73    105.87 o 
   1  -8   2     6330.88     6271.10    159.94 o 
   2  -8   2     1082.31      987.49     63.63 o 
   3  -8   2      430.60      516.66     35.29 o 
   4  -8   2      946.71      976.14     79.21 o 
   5  -8   2     1473.05     1598.79     88.92 o 
   6  -8   2        9.43        3.94     43.63 o 
   7  -8   2       15.61       25.79     18.96 o 
  -9  -7   2     1094.11     1172.91    139.71 o 
  -8  -7   2       72.68       82.43     26.85 o 
  -7  -7   2     4216.53     4092.17    116.49 o 
  -6  -7   2       11.66       15.61     17.77 o 
  -5  -7   2     5654.95     5417.45    129.36 o 
  -4  -7   2     1464.22     1441.60     62.98 o 
  -3  -7   2        2.94        3.49     16.98 o 
  -2  -7   2     1433.45     1430.14     54.54 o 
  -1  -7   2    18995.48    19710.59    510.39 o 
   0  -7   2     1899.40     2009.42     65.35 o 
   1  -7   2     1805.62     2103.08     77.51 o 
   2  -7   2     1049.61     1021.07     54.06 o 
   3  -7   2     2549.11     2258.23    211.35 o 
   4  -7   2       45.00       61.34     14.26 o 
   5  -7   2     2986.50     2969.89     68.98 o 
   6  -7   2     1717.76     1835.49     91.88 o 
   7  -7   2     3227.54     3277.73    141.80 o 
   8  -7   2      124.26      118.31     31.05 o 
  -9  -6   2      129.31      135.15     24.57 o 
  -8  -6   2      658.32      789.92     49.55 o 
  -7  -6   2     6346.30     6352.29    282.33 o 
  -6  -6   2       19.79        1.63     17.41 o 
  -5  -6   2      809.73      818.48     60.82 o 
  -4  -6   2      332.11      337.26     24.73 o 
  -3  -6   2    10458.44    10410.69    236.09 o 
  -2  -6   2      626.92      722.75     29.94 o 
  -1  -6   2       59.19       67.82     14.26 o 
   0  -6   2     7505.45     7734.33    181.42 o 
   1  -6   2    13291.92    13536.18    646.09 o 
   2  -6   2      370.86      594.38     36.11 o 
   3  -6   2     5001.36     5013.57    169.55 o 
   4  -6   2     3731.14     3791.34    149.45 o 
   5  -6   2     4282.27     4107.71     97.37 o 
   6  -6   2      134.10      179.44     21.82 o 
   7  -6   2     1131.77     1091.32     43.98 o 
   8  -6   2     1403.75     1508.12     66.65 o 
  -9  -5   2     6023.60     6836.80    263.47 o 
  -8  -5   2        4.11       17.31     17.20 o 
  -7  -5   2     1422.13     1476.01     59.23 o 
  -6  -5   2     1749.46     1851.67     98.17 o 
  -5  -5   2     8824.51     8801.67    260.89 o 
  -4  -5   2       53.47       26.07     11.98 o 
  -3  -5   2     1279.92     1239.20     39.68 o 
  -2  -5   2      117.63      262.10     17.03 o 
  -1  -5   2    28933.43    31873.60    839.08 o 
   0  -5   2     1558.93     1752.03     47.89 o 
   1  -5   2      693.70      535.91     43.63 o 
   2  -5   2     3472.55     3730.00    139.71 o 
   3  -5   2      745.77      755.25     78.03 o 
   4  -5   2       28.11       33.47     25.18 o 
   5  -5   2     5628.84     5259.29    106.55 o 
   6  -5   2     2344.62     2262.78     63.67 o 
   7  -5   2      617.53      627.83     35.58 o 
   8  -5   2       68.36       67.43     16.57 o 
  -9  -4   2        2.44      -17.33     17.33 o 
  -8  -4   2      142.18      157.75     29.37 o 
  -7  -4   2     2823.97     2803.92     71.68 o 
  -6  -4   2     1662.28     1707.37     65.13 o 
  -5  -4   2     6641.77     6776.39    310.46 o 
  -4  -4   2      148.33      161.03     15.97 o 
  -3  -4   2     8628.87     9587.87    214.51 o 
  -2  -4   2    12402.34    13507.53    294.74 o 
  -1  -4   2     4040.50     4238.35     97.49 o 
   0  -4   2      189.16      192.47     21.84 o 
   1  -4   2     1534.93     1462.08     76.78 o 
   2  -4   2     2936.99     2981.14     66.29 o 
   3  -4   2     1928.18     1733.22     46.61 o 
   4  -4   2     2337.21     2471.52     77.03 o 
   5  -4   2     4568.63     4460.24    137.33 o 
   6  -4   2     2844.29     2817.70     72.96 o 
   7  -4   2     3450.17     3583.23     88.79 o 
   8  -4   2      519.66      600.05     48.28 o 
   9  -4   2        7.04        3.23     26.53 o 
 -10  -3   2       83.78       92.75     24.50 o 
  -9  -3   2     5340.11     6085.83    271.86 o 
  -8  -3   2       94.69       99.73     24.75 o 
  -7  -3   2       26.34       37.19     16.28 o 
  -6  -3   2      348.78      280.25     55.38 o 
  -5  -3   2    11027.37    11100.80    361.64 o 
  -4  -3   2     1961.39     2040.99     52.05 o 
  -3  -3   2     5347.49     5719.95    118.90 o 
  -2  -3   2     1834.03     2172.40     49.62 o 
  -1  -3   2     5529.85     6361.99    145.18 o 
   0  -3   2      196.75      391.01     28.53 o 
   1  -3   2    11934.85    12319.21    242.05 o 
   2  -3   2      941.01     1072.62     28.17 o 
   3  -3   2    12203.58    12357.58    257.27 o 
   4  -3   2        0.76       14.78      9.89 o 
   5  -3   2     8312.45     7928.58    212.44 o 
   6  -3   2     1544.06     1482.52     48.96 o 
   7  -3   2      540.13      652.68     56.28 o 
   8  -3   2      115.07      165.29     22.77 o 
   9  -3   2     2547.82     2667.37     78.63 o 
 -10  -2   2      161.29      195.53     30.56 o 
  -9  -2   2      409.66      479.95     62.09 o 
  -8  -2   2      310.12      250.31     22.29 o 
  -7  -2   2      974.96      893.90     41.99 o 
  -6  -2   2       47.13       58.74     36.08 o 
  -5  -2   2     3444.41     3360.50    190.47 o 
  -4  -2   2       35.08       44.38     10.30 o 
  -3  -2   2    19424.13    19662.30    384.34 o 
  -2  -2   2      599.42      809.06     27.45 o 
  -1  -2   2    43080.62    47638.94   1042.35 o 
   0  -2   2       14.47       86.35     13.03 o 
   1  -2   2    15644.56    16694.62    360.70 o 
   2  -2   2    11165.33    12262.58    283.88 o 
   3  -2   2     3257.04     2805.01     80.26 o 
   4  -2   2       24.19       53.07     12.73 o 
   5  -2   2      384.19      419.29     27.64 o 
   6  -2   2       94.09      107.12     20.95 o 
   7  -2   2     2865.27     2672.42     72.29 o 
   8  -2   2      117.37       74.68     37.76 o 
   9  -2   2       72.20       92.47     24.68 o 
  10  -2   2      876.37      961.58     56.22 o 
 -10  -1   2       45.84       14.63     24.19 o 
  -9  -1   2     3895.18     4043.51    204.73 o 
  -8  -1   2      947.62      805.57     31.85 o 
  -7  -1   2     4772.91     4535.59    142.42 o 
  -6  -1   2     1187.76     1084.93     93.98 o 
  -5  -1   2    18272.99    17924.36    841.59 o 
  -4  -1   2      701.75     1046.33     78.03 o 
  -3  -1   2    15103.29    15454.00    346.83 o 
  -2  -1   2    10510.37    11487.18    257.60 o 
  -1  -1   2     1488.31     1865.98     46.48 o 
   0  -1   2     6859.29     7550.41    186.11 o 
   1  -1   2    46039.79    48045.74   1025.64 o 
   2  -1   2     2611.08     2930.90    147.68 o 
   3  -1   2     8008.00     8261.58    256.84 o 
   4  -1   2      394.25      367.44     26.67 o 
   5  -1   2    17645.35    17668.04    448.44 o 
   6  -1   2       13.36       20.99     14.42 o 
   7  -1   2     3349.82     3023.47     84.94 o 
   8  -1   2       52.22       38.44     21.40 o 
   9  -1   2     4601.20     4817.14    204.73 o 
  10  -1   2      161.16      163.74     41.95 o 
 -10   0   2        0.37      -12.38     24.13 o 
  -9   0   2     1944.73     1837.58     86.42 o 
  -8   0   2     2399.75     2332.46     71.82 o 
  -7   0   2     3246.70     3306.85     88.85 o 
  -6   0   2       33.08       30.28     21.26 o 
  -5   0   2     9733.07     9287.50    363.32 o 
  -4   0   2     5064.30     5763.62    289.48 o 
  -3   0   2     4428.45     4897.69    242.49 o 
  -2   0   2      123.73      169.47     18.78 o 
  -1   0   2    31138.07    34245.72    750.32 o 
   0   0   2     7894.89     7621.32    186.86 o 
   1   0   2      143.73      204.73     26.01 o 
   2   0   2        3.18       48.67     20.98 o 
   3   0   2    21704.51    23737.01    999.76 o 
   4   0   2      998.18     1257.13     55.80 o 
   5   0   2     2517.84     2620.96     98.71 o 
   6   0   2     1030.81     1067.20     35.68 o 
   7   0   2     4621.11     4319.00    134.07 o 
   8   0   2       53.98       51.02     18.93 o 
   9   0   2      878.52      930.49     56.16 o 
  10   0   2      274.53      278.76     25.00 o 
 -10   1   2      185.29      197.01     58.32 o 
  -9   1   2     1193.13     1193.17     67.13 o 
  -8   1   2       59.42        9.15     21.18 o 
  -7   1   2     6226.52     6081.01    256.76 o 
  -6   1   2     2747.09     2843.79    119.57 o 
  -5   1   2     4331.56     4412.91    196.34 o 
  -4   1   2     3742.10     4185.76    119.14 o 
  -3   1   2    28768.39    29780.62    735.81 o 
  -2   1   2      172.36      250.31     17.52 o 
  -1   1   2      563.41      520.89     29.37 o 
   1   1   2    55068.05    58253.21   1537.28 o 
   2   1   2     9845.02    10295.47    472.40 o 
   3   1   2       60.29      142.26     13.92 o 
   4   1   2     2056.55     1651.65    130.48 o 
   5   1   2     5646.41     5328.01    179.79 o 
   6   1   2      190.58      142.68     16.23 o 
   7   1   2     7565.24     6926.21    207.11 o 
   8   1   2     2120.17     1986.90     69.72 o 
   9   1   2     2356.22     2354.67     82.96 o 
  10   1   2      399.90      412.22     26.97 o 
  -9   2   2      804.72      860.05     56.22 o 
  -8   2   2     2133.01     2139.83    112.02 o 
  -7   2   2      471.73      428.76     37.38 o 
  -6   2   2      495.25      392.22    111.60 o 
  -5   2   2    10950.73    10759.41    368.43 o 
  -4   2   2      329.89      343.11     26.85 o 
  -3   2   2     1245.07     1358.15     47.54 o 
  -2   2   2     7663.70     8242.93    200.84 o 
  -1   2   2    14375.19    15713.16    439.30 o 
   0   2   2      533.59      594.91     28.53 o 
   1   2   2     7373.77     7839.71    169.30 o 
   2   2   2    12341.72    12680.00    282.60 o 
   3   2   2     7034.72     6775.24    199.38 o 
   4   2   2      206.22      425.11     46.57 o 
   5   2   2     9537.75     9723.87    310.25 o 
   6   2   2     1117.55     1053.87     57.84 o 
   7   2   2     4595.97     4325.66     98.05 o 
   8   2   2      960.90     1036.97     40.51 o 
   9   2   2     3942.14     3879.32    143.90 o 
  10   2   2        1.71       29.37     24.33 o 
  -9   3   2       41.37       38.60     21.82 o 
  -8   3   2       30.10       47.05     18.87 o 
  -7   3   2     5417.74     4788.24    110.12 o 
  -6   3   2     7915.68     7713.98    297.03 o 
  -5   3   2      778.41      877.05     42.93 o 
  -4   3   2     9770.75    10646.72    276.92 o 
  -3   3   2     8281.53     8916.45    232.21 o 
  -2   3   2     7410.98     8002.55    170.12 o 
  -1   3   2     4941.55     5474.93    134.85 o 
   0   3   2    21498.29    23009.17    818.94 o 
   1   3   2    74448.81    83433.08   2092.87 o 
   2   3   2     3809.68     3793.32     89.98 o 
   3   3   2    10057.00    10285.26    233.61 o 
   4   3   2      134.78      171.71     20.14 o 
   5   3   2     1027.93     1224.21     88.10 o 
   6   3   2      774.69      706.50     78.87 o 
   7   3   2     4832.35     4593.39     94.80 o 
   8   3   2      188.56      160.53     13.51 o 
   9   3   2       12.42        1.46     15.89 o 
  10   3   2       70.22       36.92     22.66 o 
  -9   4   2     2232.95     2299.91    104.05 o 
  -8   4   2     1334.67     1374.39     52.15 o 
  -7   4   2       60.53      100.19     20.59 o 
  -6   4   2     5795.21     5706.66    148.87 o 
  -5   4   2     2367.69     2382.22    199.37 o 
  -4   4   2      848.95      894.36     40.66 o 
  -3   4   2     2983.54     3365.89     98.38 o 
  -2   4   2     9717.04    10565.80    250.23 o 
  -1   4   2     8854.85     8481.59    170.64 o 
   0   4   2    13684.43    14514.35    321.20 o 
   1   4   2    14427.17    16015.94    349.68 o 
   2   4   2      433.07      568.15     31.23 o 
   3   4   2      554.91      770.47     31.29 o 
   4   4   2      709.44      685.53     45.31 o 
   6   4   2      144.74      138.45     43.63 o 
   7   4   2     1976.64     1859.17     40.55 o 
   8   4   2       10.87       19.54     11.55 o 
   9   4   2     4121.56     4199.58    172.85 o 
  -8   5   2     1510.80     1520.57     64.63 o 
  -7   5   2     2464.62     2636.59    102.05 o 
  -6   5   2     1598.23     1453.59     38.99 o 
  -5   5   2     3129.27     3043.93    112.48 o 
  -4   5   2    21915.60    21657.01    652.31 o 
  -3   5   2     4362.07     4362.46    115.59 o 
  -2   5   2      313.70      302.74     20.86 o 
  -1   5   2     3729.52     3945.23     84.92 o 
   0   5   2    19906.02    21119.01    409.01 o 
   1   5   2    12249.53    13838.21    306.15 o 
   2   5   2      120.90      182.01     15.66 o 
   3   5   2    10476.53    11832.54    263.94 o 
   4   5   2     2016.70     1942.01     73.57 o 
   5   5   2     1933.56     1865.27     95.65 o 
   6   5   2      700.12      649.26     36.43 o 
   7   5   2     1598.53     1560.53     35.63 o 
   8   5   2       34.04       10.27     13.06 o 
   9   5   2     1242.99     1219.18     65.45 o 
  10   5   2       35.67       51.18     25.17 o 
  -8   6   2        2.51        7.54     17.32 o 
  -7   6   2      218.89      241.20     27.83 o 
  -6   6   2     3599.54     3326.48    101.80 o 
  -5   6   2     6079.66     5658.13     95.38 o 
  -4   6   2        3.82       24.29     13.28 o 
  -3   6   2     2352.78     2156.05     67.23 o 
  -2   6   2     3690.90     4123.06    108.85 o 
  -1   6   2    12353.32    12964.72    304.68 o 
   0   6   2     1097.04     1238.18     38.36 o 
   1   6   2     6335.67     6940.37    169.40 o 
   2   6   2     4143.57     3964.29    100.33 o 
   3   6   2     1945.80     1821.21     54.86 o 
   4   6   2     4191.00     4184.81    137.01 o 
   5   6   2    10041.05     9896.59    292.45 o 
   6   6   2      243.60      378.42     69.64 o 
   7   6   2     2783.77     2551.66     79.96 o 
   8   6   2      795.74      810.71     37.79 o 
   9   6   2     6030.09     6074.97    172.40 o 
  -8   7   2     1410.53     1359.30     71.32 o 
  -7   7   2      350.72      370.78     36.56 o 
  -6   7   2       48.40       75.29     22.22 o 
  -5   7   2      451.07      411.52     44.68 o 
  -4   7   2     4720.28     4432.90     99.34 o 
  -3   7   2     7810.22     7698.92    219.09 o 
  -2   7   2     1973.25     2190.06     65.69 o 
  -1   7   2     2737.94     2823.25     79.36 o 
   0   7   2     1160.20      952.74     33.35 o 
   1   7   2     1838.11     1929.54     80.61 o 
   2   7   2    12265.69    12357.82    280.15 o 
   3   7   2    16686.78    16741.88    375.36 o 
   4   7   2     1598.92     1571.41     70.15 o 
   5   7   2        4.24       14.31     21.08 o 
   6   7   2     2925.56     2604.12     85.14 o 
   7   7   2     2073.58     1918.15     60.22 o 
   8   7   2      314.86      270.94     25.28 o 
   9   7   2     1701.17     1688.22    101.53 o 
  -7   8   2      214.06      205.11     33.98 o 
  -6   8   2     1990.23     1871.60     65.84 o 
  -5   8   2       19.01       25.51     17.56 o 
  -4   8   2      343.87      368.83     27.23 o 
  -3   8   2      378.76      448.66     29.06 o 
  -2   8   2     1008.70     1015.48     47.36 o 
  -1   8   2       30.27       55.54     17.38 o 
   0   8   2    14044.07    14111.34    313.53 o 
   1   8   2    10471.82    10408.34    256.81 o 
   2   8   2     8146.92     8456.68    198.32 o 
   3   8   2        8.08       -3.13     14.29 o 
   4   8   2     2952.73     2672.55    184.18 o 
   5   8   2     3733.43     3370.29    105.92 o 
   6   8   2        0.70       45.60     22.28 o 
   7   8   2     2751.20     2686.54     74.01 o 
   8   8   2      473.04      509.36     32.97 o 
   9   8   2     2691.77     2760.56    138.45 o 
  -6   9   2      721.10      700.85     44.77 o 
  -5   9   2      647.01      733.57     42.52 o 
  -4   9   2     3715.96     3483.61     90.03 o 
  -3   9   2      468.29      620.86     41.81 o 
  -2   9   2     1399.01     1359.02     58.38 o 
  -1   9   2     1833.93     1802.96     68.77 o 
   0   9   2     2318.51     2133.52     80.73 o 
   1   9   2      224.89      193.05     15.23 o 
   2   9   2     1595.65     1662.46     78.46 o 
   3   9   2     5715.33     5531.26    176.97 o 
   4   9   2       44.65       99.16     33.05 o 
   5   9   2      917.13      882.03     47.27 o 
   6   9   2     2744.79     2718.75     82.64 o 
   7   9   2      757.28      689.53    106.98 o 
   8   9   2      130.29       77.78     18.29 o 
   9   9   2      351.27      276.06     37.76 o 
  -6  10   2     1268.95     1338.33     74.68 o 
  -5  10   2      439.24      407.27     35.72 o 
  -4  10   2      381.60      396.55     42.40 o 
  -3  10   2      814.69      748.62     43.45 o 
  -2  10   2      745.31      703.51     44.68 o 
  -1  10   2     1365.47     1409.85     60.34 o 
   0  10   2     3232.05     3070.98     97.99 o 
   1  10   2       88.85       72.23     24.45 o 
   2  10   2      498.92      516.58     67.17 o 
   3  10   2       19.06       22.09     13.31 o 
   4  10   2     3894.29     3506.02    107.79 o 
   5  10   2     1371.33     1314.45     65.75 o 
   6  10   2       71.61       79.75     33.43 o 
   7  10   2     1136.63     1130.80     86.42 o 
   8  10   2     1048.00     1067.76    129.64 o 
  -5  11   2      797.38      908.81     43.61 o 
  -4  11   2      569.57      620.76     34.69 o 
  -3  11   2       35.91       51.10     19.59 o 
  -2  11   2     3962.29     3807.13    110.83 o 
  -1  11   2      544.04      561.76     40.02 o 
   0  11   2      868.79      863.24     49.77 o 
   1  11   2     1582.97     1639.01     66.07 o 
   2  11   2     2478.92     2410.46    116.34 o 
   3  11   2      511.24      472.92     41.42 o 
   4  11   2       23.11       20.98     27.69 o 
   5  11   2     1856.62     1539.71     95.65 o 
   6  11   2     2525.78     2592.75    137.61 o 
   7  11   2      109.52      155.07     25.59 o 
  -4  12   2     3397.38     3390.33    107.63 o 
  -3  12   2      408.12      411.73     26.83 o 
  -2  12   2      166.94      164.68     22.40 o 
  -1  12   2      230.02      259.48     27.32 o 
   0  12   2     3983.48     4166.93    118.43 o 
   1  12   2     1046.43     1158.02     53.20 o 
   2  12   2      571.85      543.50     38.23 o 
   3  12   2       25.50       34.26     15.43 o 
   4  12   2     2720.99     2565.17     96.93 o 
   5  12   2       35.70       43.08     20.56 o 
   6  12   2      123.81      138.45     25.17 o 
   7  12   2      213.64      281.93     24.33 o 
  -2  13   2     3206.77     3288.33     87.83 o 
  -1  13   2      644.19      726.90     47.21 o 
   0  13   2      285.67      262.66     28.49 o 
   1  13   2       60.29       48.72     17.47 o 
   2  13   2     1849.26     1921.62     51.62 o 
   3  13   2       10.11        6.63     13.74 o 
   4  13   2      507.56      533.02     87.68 o 
   0  14   2      981.78      988.21     31.39 o 
   1  14   2      211.83      185.95     23.26 o 
   2  14   2     1897.02     1915.02     59.65 o 
   3  14   2      271.34      251.90     20.75 o 
  -4 -13   3      125.36      118.49     17.20 o 
  -3 -13   3     2852.14     2745.66     67.14 o 
  -2 -13   3        5.61       -8.10     11.80 o 
  -1 -13   3      779.00      853.10     29.21 o 
   0 -13   3      276.17      314.30     16.35 o 
   1 -13   3      759.90      727.13     34.82 o 
  -5 -12   3     2801.34     2756.89     69.15 o 
  -4 -12   3        5.61       -0.85     10.68 o 
  -3 -12   3     2575.59     2606.31     69.43 o 
  -2 -12   3       95.45      126.35     32.55 o 
  -1 -12   3     1348.11     1343.83     43.96 o 
   0 -12   3        3.64       12.85     16.08 o 
   1 -12   3     1364.02     1308.09     49.21 o 
   2 -12   3      145.94      156.14     19.30 o 
   3 -12   3        8.96       18.97     16.36 o 
  -7 -11   3      750.28      672.94     39.44 o 
  -6 -11   3        3.93       14.26     26.85 o 
  -5 -11   3     1753.31     1828.38     49.07 o 
  -4 -11   3      669.04      732.36     34.93 o 
  -3 -11   3     1408.00     1380.26     48.05 o 
  -2 -11   3       30.16       41.00     15.43 o 
  -1 -11   3     1898.56     1813.53     80.69 o 
   0 -11   3       85.28      100.65     22.81 o 
   1 -11   3      324.34      306.48     29.30 o 
   2 -11   3       14.12       37.45     18.57 o 
   3 -11   3     5121.91     5519.28    173.87 o 
   4 -11   3      188.07      219.21     30.63 o 
  -7 -10   3      554.27      501.72     33.01 o 
  -6 -10   3      780.99      725.37     45.30 o 
  -5 -10   3     1148.19     1078.82     38.58 o 
  -4 -10   3        8.16       41.84     28.70 o 
  -3 -10   3     7376.55     6849.02    160.75 o 
  -2 -10   3     1516.27     1440.47     64.53 o 
  -1 -10   3      195.09      233.24     32.93 o 
   0 -10   3     1683.92     1707.93     66.82 o 
   1 -10   3     5023.41     4915.14    136.02 o 
   2 -10   3      790.62      762.37     43.84 o 
   3 -10   3        2.46       -6.94     22.33 o 
   4 -10   3      655.86      782.10     51.72 o 
   5 -10   3     1082.82     1210.79     84.75 o 
  -8  -9   3      386.48      365.14     25.30 o 
  -7  -9   3      913.92      905.75    106.14 o 
  -6  -9   3      550.64      499.92     53.16 o 
  -5  -9   3     4314.22     4069.70     94.78 o 
  -4  -9   3     1314.38     1387.36     46.06 o 
  -3  -9   3      782.39      768.68     57.97 o 
  -2  -9   3       21.71       29.76     42.79 o 
  -1  -9   3     2904.12     2715.28    106.20 o 
   0  -9   3      183.86      184.03     31.38 o 
   1  -9   3     2177.38     2065.08     74.03 o 
   2  -9   3      290.59      302.88     30.79 o 
   3  -9   3     4093.59     3961.72    103.36 o 
   4  -9   3     1071.96     1045.76     77.61 o 
   5  -9   3      248.71      287.21     27.71 o 
   6  -9   3       41.31       57.97     21.33 o 
  -8  -8   3      241.63      232.88     43.63 o 
  -7  -8   3     1058.29      931.07     79.29 o 
  -6  -8   3     4069.16     4023.99    104.70 o 
  -5  -8   3      496.51      504.75     26.13 o 
  -4  -8   3     1339.25     1235.43     43.57 o 
  -3  -8   3     6200.06     6233.66    152.92 o 
  -2  -8   3      105.00      138.84     17.57 o 
  -1  -8   3      529.71      491.34     28.96 o 
   0  -8   3     3453.64     3284.49    104.81 o 
   1  -8   3     9214.74     8974.25    219.74 o 
   2  -8   3       31.90       28.77     18.91 o 
   3  -8   3      398.35      361.32     37.85 o 
   4  -8   3      165.26      182.20     30.58 o 
   5  -8   3     1764.71     1706.55     80.35 o 
   6  -8   3       28.67       16.60     25.17 o 
   7  -8   3     1336.86     1522.25     73.84 o 
  -9  -7   3     1606.74     1733.09    112.86 o 
  -8  -7   3     1092.19     1193.56     55.83 o 
  -7  -7   3      207.52      218.72     29.64 o 
  -6  -7   3      446.41      476.86     54.72 o 
  -5  -7   3     6153.61     5975.33    117.63 o 
  -4  -7   3       30.74       25.42     14.78 o 
  -3  -7   3     4556.49     4724.31    118.76 o 
  -2  -7   3     2997.35     3105.80    177.88 o 
  -1  -7   3     5908.69     6637.98    183.52 o 
   0  -7   3      431.81      529.14     27.70 o 
   1  -7   3      989.94      971.24     45.39 o 
   2  -7   3       48.86       83.29     21.21 o 
   3  -7   3      598.05      574.26    181.66 o 
   4  -7   3       68.10      105.07     25.40 o 
   5  -7   3     6209.57     5878.16    129.19 o 
   6  -7   3      172.93      196.30     21.12 o 
   7  -7   3      253.79      260.84     58.32 o 
  -9  -6   3       45.64       48.74     23.91 o 
  -8  -6   3     2094.75     2316.01    108.66 o 
  -7  -6   3     4012.71     3848.02    109.58 o 
  -6  -6   3       24.21       74.89     36.27 o 
  -5  -6   3        2.50       47.86     18.20 o 
  -4  -6   3      596.71      545.01     33.13 o 
  -3  -6   3     2959.32     3261.96     84.82 o 
  -2  -6   3     3726.31     4225.78    122.73 o 
  -1  -6   3      103.00      193.00     27.69 o 
   0  -6   3     5543.11     5667.41    135.86 o 
   1  -6   3    13236.06    13812.64    391.05 o 
   2  -6   3      700.28      779.45     40.45 o 
   3  -6   3     2833.30     2698.82    205.01 o 
   4  -6   3      257.93      255.12     41.16 o 
   5  -6   3     4270.98     4074.48     95.97 o 
   6  -6   3      533.21      505.92     32.47 o 
   7  -6   3     5793.49     5866.13    140.34 o 
   8  -6   3      154.68      119.46     23.98 o 
  -9  -5   3      925.99     1035.42     66.29 o 
  -8  -5   3     2045.38     2186.73     69.64 o 
  -7  -5   3     2582.22     2695.21     72.43 o 
  -6  -5   3     3549.80     3448.76    101.50 o 
  -5  -5   3     3579.13     3724.70    105.97 o 
  -4  -5   3      172.58      238.94     20.43 o 
  -3  -5   3     2528.90     2924.83     75.93 o 
  -2  -5   3     4371.26     4336.40    103.08 o 
  -1  -5   3     8344.16     8868.03    233.54 o 
   0  -5   3      161.27      146.66     30.21 o 
   1  -5   3      156.64      187.95     45.31 o 
   2  -5   3     6885.52     7165.05    451.00 o 
   3  -5   3     1077.76     1135.52     56.92 o 
   4  -5   3      872.69      831.16     61.83 o 
   5  -5   3     5607.78     5232.43    106.33 o 
   6  -5   3      121.55      109.59     16.56 o 
   7  -5   3       18.82       34.83     24.82 o 
   8  -5   3        9.08       -1.80     13.47 o 
  -9  -4   3      385.87      379.11     52.86 o 
  -8  -4   3      589.73      535.78     69.64 o 
  -7  -4   3     5177.09     4917.78    118.81 o 
  -6  -4   3     3361.66     3517.59    141.76 o 
  -5  -4   3       59.02       47.83     28.53 o 
  -4  -4   3     7279.41     7910.25    165.81 o 
  -3  -4   3     4078.00     3871.86     94.70 o 
  -2  -4   3      141.54      202.59     14.57 o 
  -1  -4   3    15984.03    17300.17    441.88 o 
   0  -4   3      195.83      198.52     21.61 o 
   1  -4   3       74.50      143.05     30.16 o 
   2  -4   3      452.77      559.04     28.14 o 
   3  -4   3     3549.33     3652.49     84.46 o 
   4  -4   3     6270.69     6137.14    176.58 o 
   5  -4   3      321.47      343.70     34.66 o 
   6  -4   3      667.56      655.98     33.09 o 
   7  -4   3     1589.68     1561.19     50.19 o 
   8  -4   3       10.37        2.40     18.82 o 
   9  -4   3      414.80      363.71     26.79 o 
 -10  -3   3     2279.03     2059.93    130.90 o 
  -9  -3   3     1679.82     1567.10     89.66 o 
  -8  -3   3      105.37      103.76     26.60 o 
  -7  -3   3      162.01      173.80     24.02 o 
  -6  -3   3     1038.79     1085.29     49.96 o 
  -5  -3   3     1047.28      886.50     53.15 o 
  -4  -3   3     1506.09     1484.48     42.03 o 
  -3  -3   3     8974.86     9131.87    185.17 o 
  -2  -3   3    14742.51    17224.44    336.86 o 
  -1  -3   3     2017.35     2140.91     61.40 o 
   0  -3   3      852.13      984.98     42.18 o 
   1  -3   3     1974.43     2096.52     56.19 o 
   2  -3   3    11898.25    13140.35    374.68 o 
   3  -3   3        3.62       41.27     13.49 o 
   4  -3   3       55.37       72.12     15.50 o 
   5  -3   3     4753.01     4875.07    186.60 o 
   6  -3   3     1129.62     1079.31     36.63 o 
   7  -3   3      709.22      806.71     40.57 o 
   8  -3   3      416.81      417.64     30.76 o 
   9  -3   3     2102.77     2232.07     69.68 o 
 -10  -2   3        6.89       31.67     30.21 o 
  -9  -2   3       19.47       16.78     35.24 o 
  -8  -2   3     1873.94     2005.39    103.21 o 
  -7  -2   3     1337.81     1288.46     42.53 o 
  -6  -2   3     2595.55     2484.51    164.46 o 
  -5  -2   3     1151.26      973.27     56.92 o 
  -4  -2   3    36437.89    39287.93    908.56 o 
  -3  -2   3     1273.17     1404.41     37.23 o 
  -2  -2   3     1234.34     1077.04     28.93 o 
  -1  -2   3      107.91      149.15     11.75 o 
   0  -2   3    20022.12    21516.26    514.75 o 
   1  -2   3     2731.59     3267.15     78.11 o 
   2  -2   3      174.49      256.01     18.26 o 
   3  -2   3    23807.20    25014.02    618.69 o 
   4  -2   3     2596.88     2478.24     75.17 o 
   5  -2   3     1820.09     1772.57     60.95 o 
   6  -2   3       71.25       66.56     14.49 o 
   7  -2   3      414.33      469.10     26.45 o 
   8  -2   3      185.32      176.21     43.63 o 
   9  -2   3      941.12      997.70     93.98 o 
 -10  -1   3     2654.16     2598.37    111.60 o 
  -9  -1   3     1566.43     1695.77    113.28 o 
  -8  -1   3       18.48       61.55     14.81 o 
  -7  -1   3      856.43      782.44     38.76 o 
  -6  -1   3     6992.47     6858.61    364.16 o 
  -5  -1   3     1989.47     1892.96    125.86 o 
  -4  -1   3     9175.92    10290.44    494.22 o 
  -3  -1   3    10693.62    11412.38    228.01 o 
  -2  -1   3      435.58      312.22     16.96 o 
  -1  -1   3     5155.72     5404.95    125.16 o 
   0  -1   3      670.24      848.19     32.34 o 
   1  -1   3    22894.10    24994.91    537.84 o 
   2  -1   3    17425.33    18446.27    840.76 o 
   3  -1   3       78.14       42.55     11.94 o 
   4  -1   3    11719.14    12800.84    394.34 o 
   5  -1   3     2345.42     2216.59     85.48 o 
   6  -1   3      419.65      379.84     30.16 o 
   7  -1   3       33.88       62.30     17.73 o 
   8  -1   3      780.61      698.70     42.52 o 
   9  -1   3      903.48      938.09     68.80 o 
  10  -1   3      178.35      214.81     33.56 o 
 -10   0   3       82.19       63.53     25.18 o 
  -9   0   3      181.95      239.98     55.38 o 
  -8   0   3     1605.15     1591.62     64.13 o 
  -7   0   3       52.95       64.69     15.84 o 
  -6   0   3     4554.06     4492.42    257.60 o 
  -5   0   3     4581.95     4291.88    236.62 o 
  -4   0   3    18688.23    20043.87    928.86 o 
  -3   0   3     9448.12    10150.26    245.45 o 
  -2   0   3    22243.03    23772.83    528.31 o 
  -1   0   3     5264.63     5202.58    155.18 o 
   0   0   3     4317.55     4538.73    118.15 o 
   1   0   3      148.59      134.15     16.19 o 
   2   0   3    12265.64    13107.22    600.78 o 
   3   0   3      527.38      455.17     17.61 o 
   4   0   3     7193.33     7661.32    239.97 o 
   5   0   3     5826.99     5928.84    143.23 o 
   6   0   3     2463.94     2524.60     99.78 o 
   7   0   3       86.80      146.06     31.85 o 
   8   0   3      137.08      163.59     21.36 o 
   9   0   3     4007.05     4187.32    145.96 o 
  10   0   3       95.08      124.42     20.76 o 
  -9   1   3        9.38       -2.60     15.50 o 
  -8   1   3     2751.55     2524.78    121.67 o 
  -7   1   3      180.54      145.16     17.84 o 
  -6   1   3     6323.67     6406.66    433.59 o 
  -5   1   3      781.22      856.72     51.71 o 
  -4   1   3    17168.05    18442.67    567.17 o 
  -3   1   3     1701.95     1699.97    103.21 o 
  -2   1   3      341.66      314.65     37.76 o 
  -1   1   3      526.42      698.81     36.92 o 
   0   1   3    39907.90    39502.33   2337.67 o 
   1   1   3    29067.66    30233.81    804.28 o 
   2   1   3     4901.95     5663.77    267.67 o 
   3   1   3    10113.17     9965.45    306.09 o 
   4   1   3     5843.90     5870.31    191.02 o 
   5   1   3     3826.17     3930.98    101.23 o 
   6   1   3       50.13       57.28     12.91 o 
   7   1   3     1042.72     1004.39     57.79 o 
   8   1   3     2430.99     2516.16     74.08 o 
   9   1   3      830.31      862.95     54.51 o 
  10   1   3      364.16      385.67     30.21 o 
  -9   2   3      122.54      103.01     23.07 o 
  -8   2   3     5521.50     5590.55    139.92 o 
  -7   2   3       35.27       36.75     20.91 o 
  -6   2   3     4227.00     4225.30    132.83 o 
  -5   2   3     3459.78     3400.81    129.38 o 
  -4   2   3     1796.55     1757.04     80.97 o 
  -3   2   3     2511.86     3108.29     91.21 o 
  -2   2   3     2365.89     2582.68    135.93 o 
  -1   2   3    30958.77    33900.00    945.33 o 
   0   2   3        4.78       21.79     16.78 o 
   1   2   3      386.33      367.76     15.56 o 
   2   2   3     3507.40     3251.42    159.42 o 
   3   2   3      471.77      597.57     27.76 o 
   4   2   3     2328.65     2905.69    104.30 o 
   5   2   3     1348.91     1350.93     61.99 o 
   6   2   3    15079.12    14628.99    343.60 o 
   7   2   3     2160.02     2102.79     54.55 o 
   8   2   3       34.61       20.66     16.29 o 
   9   2   3      595.21      621.02     35.63 o 
  10   2   3      727.25      819.58     37.09 o 
  -9   3   3       38.91       21.99     26.01 o 
  -8   3   3     3830.93     4035.23    131.29 o 
  -7   3   3      241.17      273.08     23.69 o 
  -6   3   3      958.61      986.90     48.46 o 
  -5   3   3      123.07      116.59     25.18 o 
  -4   3   3     6152.83     6320.38    174.42 o 
  -3   3   3       55.18       71.20     15.81 o 
  -2   3   3     9720.34    11321.96    256.72 o 
  -1   3   3     3133.16     3232.14    115.70 o 
   0   3   3    17841.08    17638.24    631.82 o 
   1   3   3      294.76      324.72     22.66 o 
   2   3   3     1045.36     1202.04     28.33 o 
   3   3   3     1496.60     1781.31     62.30 o 
   4   3   3    18594.02    18112.74    519.54 o 
   5   3   3      296.81      267.56     37.76 o 
   6   3   3     1744.57     1872.41     60.27 o 
   7   3   3     8231.80     7548.54    144.49 o 
   8   3   3      881.90      910.82     38.20 o 
   9   3   3      129.04       96.80     18.91 o 
  10   3   3      817.30      987.59     60.41 o 
  -9   4   3       91.14      103.41     19.36 o 
  -8   4   3      293.43      345.00     33.06 o 
  -7   4   3       87.37      111.17     23.13 o 
  -6   4   3     2178.94     1913.89     77.74 o 
  -5   4   3     4223.18     4047.31    104.57 o 
  -4   4   3      303.61      315.50     28.04 o 
  -3   4   3       35.92       49.81     15.30 o 
  -2   4   3    53041.41    56925.93   1286.67 o 
  -1   4   3      636.48      708.24     43.52 o 
   0   4   3      587.42      665.96     53.28 o 
   1   4   3     3066.82     3222.48     90.44 o 
   2   4   3     7137.41     6428.59    136.21 o 
   3   4   3      298.81      334.13     28.83 o 
   4   4   3     2352.52     2192.51     99.85 o 
   6   4   3     6509.94     6061.82    187.30 o 
   7   4   3      854.45      840.01     33.29 o 
   8   4   3      748.33      767.95     29.27 o 
   9   4   3      117.21      124.26     20.56 o 
  10   4   3      211.32      182.08     26.85 o 
  -8   5   3     5054.31     5081.76    154.37 o 
  -7   5   3     1152.38     1099.63     48.94 o 
  -6   5   3     1581.77     1472.57     54.91 o 
  -5   5   3       16.25       18.64     13.43 o 
  -4   5   3    20972.72    22127.38    668.83 o 
  -3   5   3      202.63      202.29     46.99 o 
  -2   5   3      530.67      751.79     33.01 o 
  -1   5   3     4545.55     4905.20    104.32 o 
   0   5   3    39774.60    40441.96   1035.31 o 
   1   5   3       68.52       82.95     12.84 o 
   2   5   3     3988.94     4106.36    101.07 o 
   3   5   3      229.44      316.66     36.27 o 
   4   5   3     1004.62      915.93     46.13 o 
   5   5   3       14.79       26.01     22.66 o 
   6   5   3     1093.76      933.17     40.71 o 
   7   5   3     1107.53     1008.85     29.28 o 
   8   5   3       10.46       20.74     11.01 o 
   9   5   3      207.63      223.30     25.13 o 
  -8   6   3       90.01       77.03     19.71 o 
  -7   6   3       39.02       43.80     18.11 o 
  -6   6   3     2695.26     2869.50    112.02 o 
  -5   6   3     1859.97     1821.41     47.32 o 
  -4   6   3     4813.00     4900.07    223.71 o 
  -3   6   3     1434.59     1592.87     56.19 o 
  -2   6   3    11500.20    11259.26    270.22 o 
  -1   6   3     1692.32     1914.96     59.22 o 
   0   6   3    15374.03    14908.42    328.50 o 
   1   6   3     1518.99     1698.26     50.88 o 
   2   6   3     4520.29     4571.59    114.32 o 
   3   6   3      926.98      826.45     33.97 o 
   4   6   3    10806.49    10864.87    315.27 o 
   5   6   3     1611.02     1562.04     69.95 o 
   6   6   3      966.37      833.49     51.35 o 
   7   6   3       19.42       36.06     12.39 o 
   8   6   3     1744.21     1686.55     55.71 o 
   9   6   3      102.68      148.69     23.91 o 
  10   6   3       35.25       58.74     19.30 o 
  -7   7   3        2.38        8.51     19.28 o 
  -6   7   3      713.93      748.33    101.53 o 
  -5   7   3      446.89      393.58     27.88 o 
  -4   7   3     9039.53     8561.08    153.74 o 
  -3   7   3       53.81       59.15     13.56 o 
  -2   7   3    14862.89    15624.57    369.87 o 
  -1   7   3       27.34       41.19     15.10 o 
   0   7   3     9476.10    10057.19    228.19 o 
   1   7   3       96.24      105.72     16.11 o 
   2   7   3     7765.37     8215.39    193.81 o 
   3   7   3      981.72      950.37     64.15 o 
   4   7   3     4588.96     4719.45    156.66 o 
   5   7   3     1054.79     1083.93     59.80 o 
   6   7   3     4452.65     4058.54     87.42 o 
   7   7   3       18.61       11.50     11.65 o 
   8   7   3       39.87       26.06     24.32 o 
   9   7   3      686.50      753.49     68.80 o 
  -7   8   3       16.95       51.67     21.82 o 
  -6   8   3     1874.35     1775.72     78.29 o 
  -5   8   3       88.61      116.81     20.65 o 
  -4   8   3     4244.98     4159.87     95.33 o 
  -3   8   3        2.47       16.68     16.38 o 
  -2   8   3     2119.90     2236.73     65.54 o 
  -1   8   3      176.16      169.30     17.45 o 
   0   8   3     4442.58     4278.84    123.50 o 
   1   8   3      361.79      300.28     22.71 o 
   2   8   3       29.37       58.30     15.04 o 
   3   8   3      417.95      469.82     58.33 o 
   4   8   3    10263.71     9601.56    292.62 o 
   5   8   3       20.87       29.77     25.02 o 
   6   8   3      314.02      302.94     31.62 o 
   7   8   3       71.65       81.97     28.55 o 
   8   8   3     5935.09     6027.93    198.64 o 
   9   8   3       35.91       47.83     27.69 o 
  -6   9   3     2618.43     2843.91     99.67 o 
  -5   9   3       12.18       25.12     19.11 o 
  -4   9   3     1505.80     1611.89     63.27 o 
  -3   9   3      111.97      114.48     24.08 o 
  -2   9   3     2300.45     2372.10     81.48 o 
  -1   9   3     2849.75     2507.90     86.60 o 
   0   9   3      672.04      796.41     58.37 o 
   1   9   3      311.01      298.02     21.92 o 
   2   9   3    13917.51    13125.36    261.50 o 
   3   9   3       21.81       51.39     17.36 o 
   4   9   3      574.43      597.48     64.97 o 
   5   9   3      489.68      459.64     38.07 o 
   6   9   3     4773.79     4460.77    119.58 o 
   7   9   3      413.48      435.43     67.03 o 
   8   9   3       27.33       17.78     33.14 o 
   9   9   3       32.33       46.15     24.33 o 
  -6  10   3      990.63     1122.68     66.29 o 
  -5  10   3       90.49       88.05     18.29 o 
  -4  10   3     5337.98     5257.82    139.76 o 
  -3  10   3       43.60       32.02     19.62 o 
  -2  10   3       48.97       49.91     20.92 o 
  -1  10   3      313.49      329.16     34.07 o 
   0  10   3     5008.77     4752.03    134.35 o 
   1  10   3       43.53       37.49     22.55 o 
   2  10   3     1164.54     1161.09     42.96 o 
   3  10   3      694.52      674.39     45.24 o 
   4  10   3     1534.51     1243.51    122.51 o 
   5  10   3     1243.15     1156.55     49.57 o 
   6  10   3      929.93      879.99     77.68 o 
   7  10   3      162.30      163.79     26.52 o 
   8  10   3     2387.79     2525.62    129.22 o 
  -5  11   3        8.56        0.48     15.12 o 
  -4  11   3      202.32      207.90     22.44 o 
  -3  11   3     2317.45     2366.13     76.26 o 
  -2  11   3     4534.40     4522.09    134.75 o 
  -1  11   3       19.30       26.70     22.31 o 
   0  11   3       57.99      102.76     39.84 o 
   1  11   3     1445.69     1315.97     58.52 o 
   2  11   3     1605.18     1594.97     65.83 o 
   3  11   3      147.67      151.54     24.41 o 
   5  11   3      405.34      448.41     49.09 o 
   6  11   3     3326.40     3265.71    123.98 o 
   7  11   3        5.10      -15.12     15.12 o 
   8  11   3      878.88      874.96     42.42 o 
  -4  12   3     1489.25     1616.06     84.75 o 
  -3  12   3      124.19      128.41     18.85 o 
  -2  12   3      430.71      410.93     53.35 o 
  -1  12   3     1366.93     1259.08     62.61 o 
   0  12   3     9243.27     9163.73    226.76 o 
   1  12   3      251.00      219.71     33.06 o 
   2  12   3      445.95      431.71     35.00 o 
   3  12   3      375.50      397.66     27.17 o 
   4  12   3     1888.16     1814.16     80.22 o 
   5  12   3      213.05      170.66     26.97 o 
   6  12   3     1794.19     1740.25    111.60 o 
  -2  13   3     3059.44     2980.44     81.36 o 
  -1  13   3      591.93      584.20     32.88 o 
   0  13   3      537.29      492.81     31.69 o 
   1  13   3     1164.34     1246.23     49.87 o 
   2  13   3     2783.95     2798.97     67.61 o 
   3  13   3      261.53      262.76     34.24 o 
   4  13   3     3277.14     3225.25    126.28 o 
   5  13   3      126.72      141.50     20.02 o 
   6  13   3     1206.56     1186.45     56.22 o 
   0  14   3     1658.40     1668.39    106.98 o 
   1  14   3      119.89      117.40     20.19 o 
   2  14   3      852.95      957.64     54.96 o 
   3  14   3     1386.77     1309.00     48.74 o 
  -3 -13   4      570.10      667.76     26.53 o 
  -2 -13   4      104.34      111.42     10.90 o 
  -1 -13   4     1467.40     1550.14     76.62 o 
   0 -13   4     2251.84     2389.94    104.47 o 
  -5 -12   4      500.10      539.91     37.34 o 
  -4 -12   4      798.59      787.07     29.62 o 
  -3 -12   4     2025.87     2067.45     56.71 o 
  -2 -12   4     2794.66     3025.38     76.65 o 
  -1 -12   4      984.54      988.71     47.53 o 
   0 -12   4      428.08      409.39     25.73 o 
   1 -12   4     1262.30     1338.60     52.47 o 
   2 -12   4       55.70       61.68     18.95 o 
   3 -12   4        1.13       11.75     21.82 o 
  -6 -11   4       40.29       48.45     11.64 o 
  -5 -11   4     1454.88     1366.36     39.40 o 
  -4 -11   4     2372.08     2390.68     66.73 o 
  -3 -11   4       17.96       13.98     15.10 o 
  -2 -11   4      592.59      579.40     29.61 o 
  -1 -11   4     2043.19     2094.29     60.88 o 
   0 -11   4      696.89      737.57     86.84 o 
   1 -11   4      190.79      186.87     24.67 o 
   2 -11   4     2579.69     2678.60     81.04 o 
   3 -11   4      667.97      726.83     45.40 o 
   4 -11   4     1024.64     1188.13     77.20 o 
  -7 -10   4       13.36        8.36     13.84 o 
  -6 -10   4      982.49     1069.40     35.97 o 
  -5 -10   4      173.30      189.88     18.56 o 
  -4 -10   4      659.85      634.64     77.46 o 
  -3 -10   4     1343.78     1377.01     48.55 o 
  -2 -10   4     2918.99     2995.36     81.88 o 
  -1 -10   4      460.07      455.66     42.39 o 
   0 -10   4     2964.63     2989.31    118.31 o 
   1 -10   4     2481.19     2414.44    104.33 o 
   2 -10   4     1310.09     1422.59     57.59 o 
   3 -10   4     2364.37     2175.76    110.34 o 
   4 -10   4     1302.87     1460.81     65.94 o 
   5 -10   4     1399.91     1685.71     99.85 o 
  -8  -9   4      705.82      653.58     31.04 o 
  -7  -9   4       41.07       13.51     15.63 o 
  -6  -9   4      801.31      878.56     48.27 o 
  -5  -9   4      843.39      789.98     43.48 o 
  -4  -9   4     2845.14     2781.37     70.98 o 
  -3  -9   4      851.35      797.64     37.55 o 
  -2  -9   4      606.20      574.24     32.45 o 
  -1  -9   4     3564.90     3446.71    125.78 o 
   0  -9   4     1403.62     1322.38     67.93 o 
   1  -9   4      630.75      660.82     42.53 o 
   2  -9   4     3199.16     3221.15     98.62 o 
   3  -9   4     1023.90     1077.11     64.03 o 
   4  -9   4      355.11      326.50     37.85 o 
   5  -9   4      123.83      180.97     29.59 o 
   6  -9   4     1092.47     1262.64     56.22 o 
  -8  -8   4     1706.10     1669.21     62.30 o 
  -7  -8   4      228.98      168.69     25.13 o 
  -6  -8   4     1152.11     1207.32     55.69 o 
  -5  -8   4      127.93      159.60     19.77 o 
  -4  -8   4     3076.32     2809.31     71.46 o 
  -3  -8   4      492.04      503.03     39.45 o 
  -2  -8   4     1526.27     1487.72     50.53 o 
  -1  -8   4      252.33      264.10     21.37 o 
   0  -8   4    14142.38    13637.14    371.22 o 
   1  -8   4      747.96      795.55     41.11 o 
   2  -8   4     1236.12     1217.51     50.60 o 
   3  -8   4     2276.97     2261.24     84.75 o 
   4  -8   4     3356.75     3312.13    142.02 o 
   5  -8   4      217.00      240.12     34.85 o 
   6  -8   4     1022.88     1067.60     57.79 o 
   7  -8   4      587.49      612.98     39.04 o 
  -9  -7   4      447.24      397.63     47.83 o 
  -8  -7   4      591.29      658.45     62.51 o 
  -7  -7   4      250.45      212.08     29.75 o 
  -6  -7   4     4372.12     4291.77    106.61 o 
  -5  -7   4      822.61      802.88     32.31 o 
  -4  -7   4      197.24      221.72     33.57 o 
  -3  -7   4       43.43       63.73     14.94 o 
  -2  -7   4     8095.41     7757.94    180.81 o 
  -1  -7   4       85.33      121.69     16.08 o 
   0  -7   4        3.35       10.15     10.34 o 
   1  -7   4     5115.70     5152.47    159.72 o 
   2  -7   4     5245.04     4765.96    155.65 o 
   3  -7   4     1117.09     1045.10     62.01 o 
   4  -7   4      189.31      202.27     25.20 o 
   5  -7   4      539.04      571.77     32.28 o 
   6  -7   4     2718.31     2719.61     76.07 o 
   7  -7   4      174.23      218.13     30.21 o 
  -9  -6   4      307.10      322.21     33.56 o 
  -8  -6   4     7207.93     7821.47    646.93 o 
  -7  -6   4      335.51      362.59     48.48 o 
  -6  -6   4      121.44      156.25     19.85 o 
  -5  -6   4      705.54      767.22     50.73 o 
  -4  -6   4    17363.81    17749.86    345.44 o 
  -3  -6   4      486.00      510.65     25.53 o 
  -2  -6   4     4893.63     5484.41    155.04 o 
  -1  -6   4     2583.11     2513.59     78.03 o 
   0  -6   4    16815.00    16632.59    371.68 o 
   1  -6   4      252.40      245.85     57.90 o 
   2  -6   4       24.05        8.31     14.14 o 
   3  -6   4     1255.42     1237.37     81.55 o 
   4  -6   4     5753.88     5621.24    182.27 o 
   5  -6   4        9.20       31.05     13.09 o 
   6  -6   4     1405.04     1484.77     51.55 o 
   7  -6   4      304.79      331.54     24.89 o 
   8  -6   4      595.29      619.77     43.63 o 
  -9  -5   4       92.61      109.08     27.69 o 
  -8  -5   4     1090.99     1260.55     73.42 o 
  -7  -5   4     2629.77     2710.52     77.15 o 
  -6  -5   4     9051.24     9176.18    173.86 o 
  -5  -5   4      901.56      972.85     45.33 o 
  -4  -5   4       84.74      151.10     21.37 o 
  -3  -5   4     1334.83     1516.49     46.45 o 
  -2  -5   4     4582.19     5081.93    119.05 o 
  -1  -5   4      292.50      251.32     17.66 o 
   0  -5   4     1879.41     2079.61     78.54 o 
   1  -5   4     1049.85     1120.82     51.22 o 
   2  -5   4     5552.41     5584.90    285.29 o 
   3  -5   4      178.47      159.90     26.01 o 
   4  -5   4     4438.55     4304.06    161.39 o 
   5  -5   4       38.12       57.87     14.18 o 
   6  -5   4     3474.17     3515.59     78.72 o 
   7  -5   4      499.55      473.31     42.74 o 
   8  -5   4     2306.54     2413.11     68.70 o 
  -9  -4   4       11.10       15.94     22.66 o 
  -8  -4   4     4389.21     4099.17    112.79 o 
  -7  -4   4        0.39       20.56     16.37 o 
  -6  -4   4      300.42      334.35     51.91 o 
  -5  -4   4        7.86       42.97     21.97 o 
  -4  -4   4    14350.91    15007.92    390.05 o 
  -3  -4   4      391.46      288.91     19.50 o 
  -2  -4   4     4566.07     5240.90    121.08 o 
  -1  -4   4     1062.66     1270.34     42.14 o 
   0  -4   4    15477.96    14586.30    646.51 o 
   1  -4   4     1302.29     1391.63     43.00 o 
   2  -4   4     3879.02     3884.37    107.11 o 
   3  -4   4       10.24       24.36     13.45 o 
   4  -4   4      855.31      850.03     70.22 o 
   5  -4   4      178.94      168.56     28.25 o 
   6  -4   4     5961.22     5716.89    125.90 o 
   7  -4   4       14.90       41.20     14.66 o 
   8  -4   4      904.84      946.13     41.79 o 
   9  -4   4       32.48       10.42     19.55 o 
  -9  -3   4      183.59      169.54     30.67 o 
  -8  -3   4      308.84      274.02     22.75 o 
  -7  -3   4       40.19       32.91     21.54 o 
  -6  -3   4     6679.89     6410.02    149.68 o 
  -5  -3   4      238.18      244.71     34.40 o 
  -4  -3   4     4516.71     4659.60    104.09 o 
  -3  -3   4     2448.02     2258.32     55.83 o 
  -2  -3   4     5114.97     5298.04    110.85 o 
  -1  -3   4     1197.96     1340.42     36.70 o 
   0  -3   4     4259.59     4092.24    130.10 o 
   1  -3   4        9.89       49.92     31.37 o 
   2  -3   4      190.60      160.93     16.60 o 
   3  -3   4     5566.38     5839.36    124.53 o 
   4  -3   4     8555.98     8103.40    204.78 o 
   5  -3   4      438.64      415.94     35.21 o 
   6  -3   4     2363.11     2263.71     57.63 o 
   7  -3   4      155.51      169.71     20.85 o 
   8  -3   4     3071.77     3112.47     78.12 o 
   9  -3   4      198.22      236.39     22.17 o 
  -9  -2   4       28.94       42.27     30.11 o 
  -8  -2   4     3563.31     3900.07    128.03 o 
  -7  -2   4       58.08       51.34     18.88 o 
  -6  -2   4      685.77      687.63     29.87 o 
  -5  -2   4      339.11      284.00     34.47 o 
  -4  -2   4     3489.21     3554.04     92.77 o 
  -3  -2   4     1483.03     1381.53     38.18 o 
  -2  -2   4    13906.40    14732.86    347.22 o 
  -1  -2   4      724.32      890.12     38.59 o 
   0  -2   4     1898.52     2206.30     66.10 o 
   1  -2   4      688.36      808.81     29.26 o 
   2  -2   4    16037.75    16335.01    380.27 o 
   3  -2   4     1892.03     1989.98     60.66 o 
   4  -2   4       83.36      116.91     15.06 o 
   5  -2   4      158.08      169.89     20.86 o 
   6  -2   4     1057.91     1043.77     38.08 o 
   7  -2   4        6.38       -0.50     13.97 o 
   8  -2   4       47.20       26.73     17.25 o 
   9  -2   4      727.83      679.04     47.02 o 
 -10  -1   4     2252.77     2273.90    136.77 o 
  -9  -1   4        0.27       16.36     29.37 o 
  -8  -1   4      846.29      819.83     67.55 o 
  -7  -1   4     1495.79     1354.08     65.02 o 
  -6  -1   4     1955.99     1869.77     59.51 o 
  -5  -1   4     1463.58     1492.72    113.28 o 
  -4  -1   4    44129.48    47636.32   1436.17 o 
  -3  -1   4      369.70      432.21     20.72 o 
  -2  -1   4     5914.12     7304.22    148.14 o 
  -1  -1   4       97.21      117.23     14.42 o 
   0  -1   4    70305.04    73871.31   1750.50 o 
   1  -1   4     5596.07     5594.04    129.58 o 
   2  -1   4     3476.64     3824.79     91.83 o 
   3  -1   4    11411.02    12392.37    283.71 o 
   4  -1   4     8693.05     8555.08    269.40 o 
   5  -1   4       14.04       25.16     14.10 o 
   6  -1   4      130.03      118.71     16.57 o 
   7  -1   4      260.05      260.53     18.24 o 
   8  -1   4     2495.59     2402.21     91.55 o 
   9  -1   4        1.23        7.55     28.53 o 
  10  -1   4      138.78      127.11     22.15 o 
  -9   0   4      537.63      592.55     54.34 o 
  -8   0   4     2391.60     2352.15     86.91 o 
  -7   0   4       41.64       27.67     15.93 o 
  -6   0   4     6700.33     6152.27    222.85 o 
  -5   0   4      805.69      682.17     81.39 o 
  -4   0   4     5647.32     6370.27    323.88 o 
  -3   0   4      358.28      553.83     32.82 o 
  -2   0   4     9148.68     9950.62    227.79 o 
  -1   0   4     2100.68     1840.28     68.58 o 
   0   0   4       25.28       82.55     28.98 o 
   1   0   4       90.75       86.92     15.83 o 
   2   0   4    72773.30    75760.63   2014.51 o 
   3   0   4     1205.33     1295.26     52.44 o 
   4   0   4      665.43      762.31     90.62 o 
   5   0   4     2150.47     1840.22     74.80 o 
   6   0   4     4145.41     3974.71    143.53 o 
   7   0   4        5.66        4.48     13.81 o 
   8   0   4     2912.44     2514.07     89.17 o 
   9   0   4        0.44       -3.32     22.36 o 
  10   0   4      813.20      793.76     54.19 o 
  -9   1   4       29.80       10.94     21.94 o 
  -8   1   4     1371.34     1350.24     73.00 o 
  -7   1   4     2438.28     2330.31     72.83 o 
  -6   1   4      197.84      205.12     33.51 o 
  -5   1   4      343.81      498.41     70.48 o 
  -4   1   4     4643.57     4408.51    235.78 o 
  -3   1   4      766.22      875.15     40.97 o 
  -2   1   4      510.48      482.74     31.47 o 
  -1   1   4     9336.59     9040.07    261.27 o 
   0   1   4    55713.79    56080.39   2752.59 o 
   1   1   4      937.54     1132.92     44.48 o 
   2   1   4      702.65      682.89     36.92 o 
   3   1   4     1699.83     1641.58     52.13 o 
   4   1   4     9980.33     9650.89    226.88 o 
   5   1   4     2158.92     2244.54     62.25 o 
   6   1   4     4925.61     4480.10    349.90 o 
   7   1   4      664.97      677.75     48.52 o 
   8   1   4     4503.11     4148.42    107.16 o 
   9   1   4      423.48      438.97     42.31 o 
  10   1   4      685.60      675.70     46.99 o 
  -9   2   4     1197.28     1234.18     64.08 o 
  -8   2   4      141.79      196.81     31.05 o 
  -7   2   4       38.86       42.62     23.16 o 
  -6   2   4     4879.88     5018.79    162.70 o 
  -5   2   4     6737.75     7133.22    244.75 o 
  -4   2   4      838.31      831.85     50.13 o 
  -3   2   4      729.62      885.25     49.51 o 
  -2   2   4    11442.75    12671.74    589.03 o 
  -1   2   4     7608.66     8636.61    195.94 o 
   0   2   4     7769.63     6546.48    313.81 o 
   1   2   4    22386.91    24523.99   2228.17 o 
   2   2   4     4281.48     4548.78    131.61 o 
   3   2   4      723.99      783.11     27.64 o 
   4   2   4     3103.39     2956.46     77.82 o 
   5   2   4     1702.41     1677.36     51.51 o 
   6   2   4     4204.72     4067.32    107.16 o 
   7   2   4      607.96      481.10     32.94 o 
   8   2   4     2896.56     2793.43     79.75 o 
   9   2   4        2.13        9.53     17.49 o 
  10   2   4      617.62      714.46     65.03 o 
  -9   3   4     1304.17     1340.33     55.10 o 
  -8   3   4     4079.28     3931.69    126.99 o 
  -7   3   4     1019.99     1147.18     44.45 o 
  -6   3   4     2470.07     2215.85     98.58 o 
  -5   3   4       67.49       94.68     24.51 o 
  -4   3   4     6951.83     7689.47    255.22 o 
  -3   3   4       35.83       44.33     27.33 o 
  -2   3   4     2509.74     2932.13    126.48 o 
  -1   3   4     4342.41     4829.74    184.32 o 
   0   3   4     5430.53     6270.42    232.42 o 
   1   3   4      144.33      129.22     16.78 o 
   2   3   4     1727.43     1883.33     60.59 o 
   3   3   4      923.99      969.47     27.05 o 
   4   3   4     3915.07     4257.95     91.65 o 
   5   3   4       42.65       48.68     12.71 o 
   6   3   4     8120.30     7767.59    192.01 o 
   7   3   4     1381.54     1259.81     36.49 o 
   8   3   4     1464.79     1476.02     57.89 o 
   9   3   4      187.72      171.02     21.38 o 
  10   3   4     2966.96     3487.20    147.68 o 
  -9   4   4     1673.91     1729.34     93.14 o 
  -8   4   4       32.92       26.18     19.15 o 
  -7   4   4     1178.37     1228.64     47.11 o 
  -6   4   4     5011.83     4792.34    100.41 o 
  -5   4   4      138.41       86.12     25.57 o 
  -4   4   4      321.55      368.31     35.19 o 
  -3   4   4     1605.45     1641.99     59.85 o 
  -2   4   4     1350.15     1259.59     47.96 o 
  -1   4   4      892.82     1000.40     37.66 o 
   0   4   4     2533.18     2937.18     96.04 o 
   1   4   4    15186.31    16592.75    598.26 o 
   2   4   4      121.39      186.16     16.58 o 
   3   4   4     1660.48     1943.16     68.99 o 
   4   4   4     2345.18     2276.06     71.08 o 
   5   4   4     8227.31     7500.51    278.57 o 
   6   4   4      208.84      195.40     23.74 o 
   7   4   4      394.42      408.41     25.03 o 
   8   4   4     2754.32     2698.83     55.22 o 
   9   4   4      230.11      243.80     24.81 o 
  10   4   4       65.61       67.97     22.66 o 
  -8   5   4      877.16      945.30     54.12 o 
  -7   5   4     1221.16     1230.53     60.20 o 
  -6   5   4       13.88       26.69     13.78 o 
  -5   5   4     3394.53     2885.57     99.31 o 
  -4   5   4     5227.29     4845.16    170.40 o 
  -3   5   4      707.64      663.53     46.36 o 
  -2   5   4    20688.92    21681.76    502.26 o 
  -1   5   4     1289.42     1312.33     37.60 o 
   0   5   4     3188.85     3216.37     81.90 o 
   1   5   4       87.48       85.74     13.20 o 
   2   5   4     2518.89     2674.47     71.49 o 
   3   5   4    14912.28    15896.94    378.29 o 
   4   5   4     8778.71     8310.13    222.85 o 
   5   5   4      246.72      323.94     26.60 o 
   6   5   4     5864.90     5464.81    125.12 o 
   7   5   4      312.66      320.82     32.42 o 
   8   5   4        6.57        5.35     10.74 o 
   9   5   4     1628.49     1736.80     61.39 o 
  -8   6   4        1.95        5.62     15.29 o 
  -7   6   4      865.14      926.34     82.23 o 
  -6   6   4      323.07      323.01     20.58 o 
  -5   6   4       90.88      137.27     18.69 o 
  -4   6   4      526.82      478.72     34.12 o 
  -3   6   4    14417.78    15319.69    472.28 o 
  -2   6   4     5066.57     5108.78    134.65 o 
  -1   6   4     3049.78     3145.16     88.59 o 
   0   6   4     8655.21     8952.88    204.28 o 
   1   6   4     9548.82    10031.29    228.74 o 
   2   6   4     9266.29     9806.66    226.65 o 
   3   6   4      719.73      690.84     31.14 o 
   4   6   4    10654.68    10759.04    313.60 o 
   5   6   4      827.43      811.00     40.73 o 
   6   6   4      458.23      440.04     60.80 o 
   7   6   4     2777.73     2616.02     53.38 o 
   8   6   4      833.01      802.49     30.29 o 
   9   6   4       62.45       62.67     29.53 o 
  -7   7   4       13.32       -5.45     17.21 o 
  -6   7   4       17.96       47.12     24.62 o 
  -5   7   4     7538.10     7658.36    169.16 o 
  -4   7   4       69.19       85.50     14.84 o 
  -3   7   4      204.27      236.81     40.10 o 
  -2   7   4       88.44       74.70     14.75 o 
  -1   7   4     1399.40     1554.93     60.69 o 
   0   7   4     5753.22     5599.54    135.35 o 
   1   7   4     8852.50     8921.13    241.71 o 
   2   7   4    14248.77    14760.42    333.82 o 
   3   7   4     3437.11     3687.70    100.20 o 
   4   7   4      122.53      167.17     27.44 o 
   5   7   4     1230.75     1201.73     68.48 o 
   6   7   4     2360.09     2144.57     94.95 o 
   7   7   4     1000.78     1119.80     33.64 o 
   8   7   4       80.39       43.76     15.34 o 
   9   7   4     2306.66     2515.55    133.41 o 
  -7   8   4      917.32      985.61     44.91 o 
  -6   8   4       47.66       64.25     18.99 o 
  -5   8   4       71.17       90.21     26.99 o 
  -4   8   4     1523.13     1546.99     54.07 o 
  -3   8   4     2971.72     2710.85     64.92 o 
  -2   8   4      420.43      455.46     64.31 o 
  -1   8   4     1160.85     1213.39     46.30 o 
   0   8   4     3433.92     3336.92     88.91 o 
   1   8   4     7101.27     6630.88    179.26 o 
   2   8   4      363.04      429.01     36.14 o 
   3   8   4     3647.77     3870.59    137.89 o 
   4   8   4     8443.42     8118.72    255.00 o 
   5   8   4      191.77      116.63     50.34 o 
   6   8   4        2.95       -0.87     15.39 o 
   7   8   4     2151.00     2189.29     59.77 o 
   8   8   4      891.59      938.25     56.33 o 
   9   8   4      132.30      151.87     32.72 o 
  -6   9   4      134.97      139.82     23.49 o 
  -5   9   4     3605.96     3455.31    100.21 o 
  -4   9   4       96.80       89.16     22.16 o 
  -3   9   4      495.53      406.37     33.57 o 
  -2   9   4     1308.93     1350.73     59.10 o 
  -1   9   4      746.21      790.68     54.62 o 
   0   9   4       70.57       65.23     15.19 o 
   1   9   4     3562.48     3532.89     84.11 o 
   2   9   4     4455.77     4417.90    102.04 o 
   3   9   4     7968.05     7830.62    242.28 o 
   4   9   4      156.49      113.50     42.53 o 
   5   9   4     5416.08     5290.08    138.15 o 
   6   9   4     1531.66     1387.07     61.29 o 
   7   9   4      204.19      157.36     26.10 o 
   8   9   4     2693.21     2579.08     94.28 o 
   9   9   4      911.75      982.56     66.29 o 
  -5  10   4      311.49      312.78     24.95 o 
  -4  10   4     1063.57      994.56     46.76 o 
  -3  10   4     2490.64     2432.18     80.67 o 
  -2  10   4      452.61      480.60     37.37 o 
  -1  10   4     4873.75     4560.43    130.29 o 
   0  10   4     1572.96     1387.38     60.59 o 
   1  10   4       61.71       55.61     14.44 o 
   2  10   4      496.38      480.63     31.17 o 
   3  10   4     3353.37     3353.62    128.90 o 
   4  10   4      236.10      212.29     69.64 o 
   5  10   4      650.59      648.69     75.53 o 
   6  10   4      874.73      922.44     73.84 o 
   7  10   4     1698.16     1766.83    113.26 o 
   8  10   4      192.79      166.40     25.76 o 
  -5  11   4     2039.97     2158.94    105.72 o 
  -4  11   4       52.21       72.90     16.98 o 
  -3  11   4      860.88      931.98     44.31 o 
  -2  11   4       25.46       59.64     20.37 o 
  -1  11   4      267.84      313.86     33.41 o 
   0  11   4      165.10      165.61     27.21 o 
   1  11   4     8631.37     8046.24    205.92 o 
   2  11   4     1614.48     1459.63     62.83 o 
   3  11   4      794.22      853.02     62.82 o 
   4  11   4       13.48       20.54     33.14 o 
   5  11   4     5149.78     4453.52    159.04 o 
   6  11   4      152.01      137.66     30.85 o 
   7  11   4       18.86       21.35     16.70 o 
   8  11   4      816.75      821.46     41.53 o 
  -4  12   4       30.07       37.76     20.98 o 
  -3  12   4     1023.72     1040.61     41.31 o 
  -2  12   4      105.76      114.55     19.97 o 
  -1  12   4     6191.60     6263.22    161.86 o 
   0  12   4      642.91      606.23     39.19 o 
   1  12   4       59.11       95.77     22.91 o 
   2  12   4        9.12       13.09     30.73 o 
   3  12   4     4021.98     3634.53    133.08 o 
   4  12   4      341.36      216.55     31.24 o 
   5  12   4      901.48      808.82     50.45 o 
   6  12   4     1180.67     1095.00     87.26 o 
  -2  13   4       23.87       60.63     14.20 o 
  -1  13   4       44.47       49.51     15.24 o 
   0  13   4      221.73      230.65     32.66 o 
   1  13   4     2391.71     2438.49     75.80 o 
   2  13   4      114.28       96.67     16.26 o 
   3  13   4      481.13      441.35     46.15 o 
   4  13   4      243.12      233.68     27.58 o 
   5  13   4     4277.99     3879.05    201.38 o 
   6  13   4      413.27      394.37     28.53 o 
   0  14   4       95.18       88.44     12.20 o 
   1  14   4      219.31      188.39     16.40 o 
   2  14   4       72.96       59.15     25.59 o 
   3  14   4     1940.24     1853.27     67.94 o 
   4  14   4       40.43       22.66     22.66 o 
  -1 -13   5       63.19       47.83     19.30 o 
  -5 -12   5       38.68       26.85     11.75 o 
  -4 -12   5      833.22      840.51     29.32 o 
  -3 -12   5      535.85      578.50     56.45 o 
  -2 -12   5     1557.18     1587.10     45.50 o 
  -1 -12   5       81.10       83.97     11.91 o 
   0 -12   5     3898.31     3901.48     90.41 o 
   1 -12   5       12.31       13.81      7.62 o 
   2 -12   5      191.88      177.05     29.37 o 
  -6 -11   5      624.81      477.18     25.61 o 
  -5 -11   5      496.50      463.44     21.89 o 
  -4 -11   5     1006.16      994.78     36.33 o 
  -3 -11   5      708.75      677.15     56.76 o 
  -2 -11   5     3133.94     3245.18     83.10 o 
  -1 -11   5       17.18       17.61     11.76 o 
   0 -11   5      652.43      724.72    110.76 o 
   1 -11   5      246.56      250.12     31.29 o 
   2 -11   5     3312.68     3403.98    116.40 o 
   3 -11   5       63.84       52.43     20.54 o 
   4 -11   5       68.61       87.26     27.69 o 
  -7 -10   5       20.29       33.60     13.84 o 
  -6 -10   5      711.93      728.23     60.14 o 
  -5 -10   5       87.75       72.44     14.29 o 
  -4 -10   5     3373.98     3355.16     78.15 o 
  -3 -10   5      882.84      854.06     53.43 o 
  -2 -10   5      625.66      678.79     41.34 o 
  -1 -10   5      653.42      589.80     30.51 o 
   0 -10   5      674.51      719.27     61.25 o 
   1 -10   5        7.04       29.79     23.14 o 
   2 -10   5       40.89       38.17     20.14 o 
   3 -10   5      176.36      204.04     30.19 o 
   4 -10   5     4865.68     5360.86    245.85 o 
   5 -10   5        8.52       13.43     24.33 o 
  -7  -9   5      104.76      135.92     33.14 o 
  -6  -9   5     1766.88     1670.24     60.84 o 
  -5  -9   5      995.26      926.52     44.33 o 
  -4  -9   5      846.37      847.44     45.66 o 
  -3  -9   5      390.16      405.39     28.35 o 
  -2  -9   5     2329.54     2222.64     88.03 o 
  -1  -9   5       79.66       84.74     33.14 o 
   0  -9   5       89.03      155.80     58.32 o 
   1  -9   5      206.75      225.69     33.80 o 
   2  -9   5     2626.42     2417.51     81.03 o 
   3  -9   5     1562.96     1587.82    111.18 o 
   4  -9   5      216.83      223.19     50.34 o 
   5  -9   5      168.67      153.55     40.28 o 
   6  -9   5     2009.75     2105.05     76.29 o 
  -8  -8   5      791.01      836.88     37.83 o 
  -7  -8   5      268.38      228.69     23.43 o 
  -6  -8   5       65.23       58.22     21.41 o 
  -5  -8   5      227.62      228.92     21.17 o 
  -4  -8   5     4346.56     4080.22     93.80 o 
  -3  -8   5     1117.99     1103.36     39.27 o 
  -2  -8   5      131.43      176.11     20.07 o 
  -1  -8   5      467.91      605.66     47.42 o 
   0  -8   5     3209.12     3253.94    167.82 o 
   1  -8   5       17.52       16.78     23.73 o 
   2  -8   5       81.08       90.03     30.99 o 
   3  -8   5      243.74      301.81     54.12 o 
   4  -8   5     5925.17     6123.58    296.19 o 
   5  -8   5       27.11       46.25     25.00 o 
   6  -8   5      198.21      148.53     26.00 o 
   7  -8   5      495.44      486.77     33.16 o 
  -8  -7   5      199.00      167.80     21.10 o 
  -7  -7   5      800.56      774.45     79.71 o 
  -6  -7   5     4982.01     4813.64    113.60 o 
  -5  -7   5     1846.35     1786.35    101.87 o 
  -4  -7   5       12.82       38.12     14.90 o 
  -3  -7   5      843.53      857.44     38.53 o 
  -2  -7   5     3966.39     4192.64    106.89 o 
  -1  -7   5       78.37       96.58     29.69 o 
   0  -7   5      708.69      865.04    110.34 o 
   1  -7   5     3837.13     3425.13     92.86 o 
   2  -7   5    13047.63    12017.62   1064.37 o 
   3  -7   5      319.46      241.85     23.18 o 
   4  -7   5     3234.64     3056.50     76.54 o 
   5  -7   5     1339.88     1230.97     45.20 o 
   6  -7   5      389.32      381.39     26.79 o 
   7  -7   5       18.34       50.33     20.56 o 
  -9  -6   5      248.94      242.49     26.85 o 
  -8  -6   5      332.00      363.51     37.76 o 
  -7  -6   5     2575.37     2677.39     84.48 o 
  -6  -6   5      380.05      390.67     32.61 o 
  -5  -6   5     5987.22     5837.85    114.13 o 
  -4  -6   5     5543.25     5606.10    121.70 o 
  -3  -6   5      396.22      327.96     35.97 o 
  -2  -6   5      996.34     1050.26     43.13 o 
  -1  -6   5     5587.78     5466.47    157.33 o 
   0  -6   5     9876.68    10163.80    268.21 o 
   1  -6   5       17.40       -4.20     38.60 o 
   2  -6   5     2896.59     2758.89    172.85 o 
   3  -6   5      427.88      328.62     47.34 o 
   4  -6   5     7034.61     6265.62    122.16 o 
   5  -6   5      520.10      485.04     26.13 o 
   6  -6   5     4807.08     4592.53    114.35 o 
   7  -6   5     1220.11     1255.33     44.57 o 
   8  -6   5     1224.88     1298.29     58.51 o 
  -9  -5   5      679.11      836.56     51.18 o 
  -8  -5   5      420.12      373.83     53.70 o 
  -7  -5   5     1880.94     1829.86     65.62 o 
  -6  -5   5      296.21      350.18     26.92 o 
  -5  -5   5     1612.23     1760.19     62.35 o 
  -4  -5   5       36.94       31.05     11.90 o 
  -3  -5   5     4639.11     5089.51    122.67 o 
  -2  -5   5    12614.25    13442.85    353.72 o 
  -1  -5   5     3876.76     4299.57    181.66 o 
   0  -5   5    12212.94    12289.12    464.85 o 
   1  -5   5     1582.21     1525.63    132.99 o 
   2  -5   5     3629.60     3696.13    204.73 o 
   3  -5   5      691.29      650.18     42.79 o 
   4  -5   5     3084.46     2896.34    124.60 o 
   5  -5   5      302.64      278.11     20.20 o 
   6  -5   5     3103.34     2989.90     69.47 o 
   7  -5   5      168.39      185.89     20.87 o 
   8  -5   5     2207.65     2431.44     67.85 o 
  -9  -4   5     1702.31     2195.86     98.17 o 
  -8  -4   5      504.58      565.93     48.95 o 
  -7  -4   5     2266.22     2281.62     64.43 o 
  -6  -4   5      224.29      274.76     21.96 o 
  -5  -4   5     2364.69     2457.25     84.24 o 
  -4  -4   5     1958.72     2066.67     56.53 o 
  -3  -4   5      749.76      797.46     30.49 o 
  -2  -4   5      550.15      486.91     21.17 o 
  -1  -4   5     7311.43     7834.92    208.27 o 
   0  -4   5     8160.54     8760.80    334.79 o 
   1  -4   5     2941.98     2995.04     77.36 o 
   2  -4   5     6232.79     6270.22    223.93 o 
   3  -4   5      554.79      559.25     26.14 o 
   4  -4   5      106.16      157.16     40.28 o 
   5  -4   5     1798.98     1597.51     68.93 o 
   6  -4   5     6072.98     5654.03    124.99 o 
   7  -4   5     1780.39     1679.13     51.21 o 
   8  -4   5        0.74       14.31     13.92 o 
   9  -4   5     1836.88     1954.42     55.69 o 
  -9  -3   5     1271.87     1355.11     63.77 o 
  -8  -3   5      208.37      269.53     25.55 o 
  -7  -3   5      257.71      265.11     25.95 o 
  -6  -3   5      760.85      804.48     36.59 o 
  -5  -3   5      111.84      111.05     35.66 o 
  -4  -3   5     2778.99     2900.76     91.90 o 
  -3  -3   5     2174.46     2506.78     61.66 o 
  -2  -3   5       49.74       96.38     11.47 o 
  -1  -3   5     5352.41     5281.31    198.80 o 
   0  -3   5     6137.63     6178.96    239.98 o 
   1  -3   5    17420.68    17470.96    394.85 o 
   2  -3   5       29.97      116.73     29.22 o 
   3  -3   5     8799.74     8632.73    214.75 o 
   4  -3   5     2961.54     3246.59     96.74 o 
   5  -3   5     4046.51     3586.16    116.46 o 
   6  -3   5      252.31      286.16     20.75 o 
   7  -3   5       46.92       52.02     16.01 o 
   8  -3   5      932.95     1029.21     39.88 o 
   9  -3   5       71.10       74.85     16.38 o 
  -9  -2   5     3339.46     3192.57    120.56 o 
  -8  -2   5      511.06      495.10     36.10 o 
  -7  -2   5        8.85       12.29     15.38 o 
  -6  -2   5     2101.89     1820.41     67.34 o 
  -5  -2   5     5616.62     5810.03    207.47 o 
  -4  -2   5      188.58      196.06     17.47 o 
  -3  -2   5      693.15      702.77     26.64 o 
  -2  -2   5     8888.74     9817.24    293.45 o 
  -1  -2   5    16427.84    17206.63    404.05 o 
   0  -2   5      549.86      413.17     26.76 o 
   1  -2   5    15095.41    16168.58    394.51 o 
   2  -2   5      372.74      351.70     24.95 o 
   3  -2   5     5801.13     5971.35    153.16 o 
   4  -2   5     1434.95     1383.72     51.29 o 
   5  -2   5     3527.93     3142.88    132.31 o 
   6  -2   5     9127.68     8118.30    255.47 o 
   7  -2   5       81.45       76.22     16.79 o 
   8  -2   5      640.14      707.41     36.20 o 
   9  -2   5     1347.49     1499.78     46.16 o 
  -9  -1   5      115.78       98.77     31.05 o 
  -8  -1   5      185.33      154.01     25.26 o 
  -7  -1   5     3706.61     3690.14    150.73 o 
  -6  -1   5      446.10      435.79     38.29 o 
  -5  -1   5      110.37      135.99     29.67 o 
  -4  -1   5      140.11       93.62     24.75 o 
  -3  -1   5    16244.02    16929.93    508.54 o 
  -2  -1   5      639.61      877.23     29.30 o 
  -1  -1   5      907.60      838.05     46.63 o 
   0  -1   5    42572.87    45122.21   1157.37 o 
   1  -1   5     5815.78     6917.35    342.34 o 
   2  -1   5    13928.16    13930.20    386.86 o 
   3  -1   5    12977.54    13123.84    300.93 o 
   4  -1   5    10438.68    10925.34    255.85 o 
   5  -1   5     2909.25     3109.17     86.57 o 
   6  -1   5       17.34       15.04     11.56 o 
   7  -1   5     3368.28     3266.73    113.42 o 
   8  -1   5      178.02      126.02     21.06 o 
   9  -1   5      278.69      354.93     48.67 o 
  10  -1   5     1259.76     1287.34    102.79 o 
  -9   0   5     2537.59     2369.49    103.34 o 
  -8   0   5      757.64      718.24     67.55 o 
  -7   0   5      212.79      232.85     20.65 o 
  -6   0   5       76.33       56.36     16.58 o 
  -5   0   5     3925.95     3733.89    221.52 o 
  -4   0   5       15.54       31.88     31.05 o 
  -3   0   5     4391.11     4366.81    115.06 o 
  -2   0   5      654.30      516.85     34.60 o 
  -1   0   5     3383.95     3423.25    113.13 o 
   0   0   5    20326.38    24708.44    875.58 o 
   1   0   5     1088.05     1114.29     85.59 o 
   2   0   5     2895.54     3427.01     86.20 o 
   3   0   5     4741.84     4648.08    114.89 o 
   4   0   5      220.27      234.61     18.61 o 
   5   0   5     9670.75     9547.05    243.86 o 
   6   0   5     3374.21     3332.19    101.68 o 
   7   0   5       36.78       49.93     13.66 o 
   8   0   5     1428.82     1393.00     64.54 o 
   9   0   5     1977.83     2122.62     90.89 o 
  10   0   5     1400.94     1500.06    112.86 o 
  -9   1   5      446.80      457.00     74.04 o 
  -8   1   5       83.30      127.08     24.16 o 
  -7   1   5     2063.43     1998.90     66.97 o 
  -6   1   5     1414.61     1327.93     50.71 o 
  -5   1   5     4399.59     4340.55    248.37 o 
  -4   1   5     1117.09     1014.44     84.75 o 
  -3   1   5    14193.35    15347.56    720.77 o 
  -2   1   5     3809.01     3505.94     87.87 o 
  -1   1   5    11433.13    12026.23    348.96 o 
   0   1   5     1153.63     1409.21     70.42 o 
   1   1   5     6381.81     6221.76    311.30 o 
   2   1   5     6739.67     7270.70    141.20 o 
   3   1   5    18092.25    17769.62    337.28 o 
   4   1   5    10434.40    10943.61    213.46 o 
   5   1   5      422.19      443.68     31.60 o 
   6   1   5     1110.14     1120.41     64.19 o 
   7   1   5     4885.23     4489.32    173.91 o 
   8   1   5      274.85      253.43     52.93 o 
   9   1   5      229.21      290.78     34.69 o 
  10   1   5      215.92      236.97     26.03 o 
  -9   2   5     1156.17      997.04     86.48 o 
  -8   2   5       34.89       22.47     19.30 o 
  -7   2   5      886.24      969.15    142.22 o 
  -6   2   5      171.50      160.66     19.17 o 
  -5   2   5     1532.95     1617.33     83.92 o 
  -4   2   5      525.49      462.36     45.08 o 
  -3   2   5     8235.61     8417.69    249.77 o 
  -2   2   5     7057.02     8062.40    234.88 o 
  -1   2   5     1998.51     1628.66     61.07 o 
   0   2   5     3462.35     3802.54    165.30 o 
   1   2   5     9150.34     9775.25    474.92 o 
   2   2   5      899.83      820.14     26.69 o 
   3   2   5     2547.43     2625.12     57.94 o 
   4   2   5       19.99       30.65      8.53 o 
   5   2   5    11579.17    11300.24    223.48 o 
   6   2   5       20.45       21.18     16.07 o 
   7   2   5      546.15      609.43    110.76 o 
   8   2   5     1368.68     1279.08     79.18 o 
   9   2   5     2014.89     2050.42    132.99 o 
  10   2   5       92.11       77.73     17.56 o 
  -9   3   5     1325.95     1118.07     74.46 o 
  -8   3   5      203.18      217.07     26.23 o 
  -7   3   5      619.62      562.37     53.64 o 
  -6   3   5      458.35      522.03     37.78 o 
  -5   3   5     6311.75     6539.36    388.07 o 
  -4   3   5      155.52      175.89     30.63 o 
  -3   3   5     1650.90     2004.99     86.91 o 
  -2   3   5    13636.65    14505.37    457.46 o 
  -1   3   5    10150.32     9600.76    278.82 o 
   0   3   5      304.85      431.97     49.28 o 
   1   3   5      134.48      199.70     44.47 o 
   2   3   5     2405.30     2306.14     58.79 o 
   3   3   5     6876.18     6832.13    136.66 o 
   4   3   5      338.16      309.31     15.32 o 
   5   3   5     6857.10     6987.12    143.79 o 
   6   3   5      803.22      724.78     47.62 o 
   7   3   5     5467.83     5174.69    113.15 o 
   8   3   5       35.21       56.92     18.34 o 
   9   3   5      792.30      889.48     42.67 o 
  10   3   5      281.78      266.36     20.76 o 
  -9   4   5      598.59      576.97     39.49 o 
  -8   4   5       24.39       34.33     17.16 o 
  -7   4   5     4038.52     3651.76    123.39 o 
  -6   4   5       50.35       86.38     16.62 o 
  -5   4   5     4990.03     5070.09    142.59 o 
  -4   4   5        9.92       36.39     21.01 o 
  -3   4   5    11208.89    11640.70    304.45 o 
  -2   4   5      464.69      495.81     26.19 o 
  -1   4   5      958.54      912.08     37.35 o 
   0   4   5     4012.59     3649.15    144.32 o 
   1   4   5     6669.28     7177.46    268.50 o 
   2   4   5     3976.44     4450.09    121.02 o 
   3   4   5       75.43      125.70     12.58 o 
   4   4   5      244.76      263.77     18.04 o 
   5   4   5     9716.18     9267.58    374.23 o 
   6   4   5      461.80      551.05     33.03 o 
   7   4   5      700.29      688.85     27.25 o 
   8   4   5       75.75       66.29     21.19 o 
   9   4   5      631.42      667.64     35.24 o 
  10   4   5      184.69      199.78     26.41 o 
  -8   5   5       88.15       53.34     18.88 o 
  -7   5   5     1458.67     1566.56    103.21 o 
  -6   5   5     1177.39     1108.23     38.46 o 
  -5   5   5     4229.60     4178.11    102.66 o 
  -4   5   5     2524.12     2705.81    135.93 o 
  -3   5   5      199.53      201.64     31.65 o 
  -2   5   5      419.26      534.26     34.36 o 
  -1   5   5    21945.84    21659.76   1224.21 o 
   0   5   5       95.71       82.16     22.24 o 
   1   5   5     6056.60     6983.51    207.65 o 
   2   5   5     2373.02     2706.52     73.72 o 
   3   5   5     1280.67     1709.34     69.22 o 
   4   5   5     3369.23     3089.06     94.47 o 
   5   5   5     9369.63     9393.47    346.54 o 
   6   5   5      796.90      776.71     30.36 o 
   7   5   5     3082.94     2669.36     62.85 o 
   8   5   5        6.12        1.30      9.81 o 
   9   5   5     1960.45     1889.79     65.62 o 
  10   5   5      155.54      153.50     20.66 o 
  -8   6   5       21.45        5.39     14.10 o 
  -7   6   5     4325.41     4482.35    210.61 o 
  -6   6   5       35.31       36.66     15.39 o 
  -5   6   5      110.47      153.47     19.55 o 
  -4   6   5     3813.62     3431.59    135.02 o 
  -3   6   5    10229.00     9918.13    365.82 o 
  -2   6   5     1563.18     1562.92     55.53 o 
  -1   6   5      595.02      503.03     30.16 o 
   0   6   5      382.42      354.00     22.89 o 
   1   6   5     4396.65     4184.77    132.44 o 
   2   6   5       21.04       27.66     12.48 o 
   3   6   5    20819.79    21522.72    598.41 o 
   4   6   5      114.06      180.48     21.50 o 
   5   6   5     5115.18     4747.91    140.31 o 
   6   6   5      243.74      255.16     19.83 o 
   7   6   5     3018.75     2732.20    100.96 o 
   8   6   5       26.36       39.98     12.29 o 
   9   6   5       22.63       21.18     22.20 o 
  -7   7   5      163.81      118.15     24.75 o 
  -6   7   5       15.16        3.81     17.57 o 
  -5   7   5     3531.58     3354.67     98.30 o 
  -4   7   5        4.23       -1.78     13.06 o 
  -3   7   5     3198.13     2949.47     92.92 o 
  -2   7   5     1250.08     1141.31     45.05 o 
  -1   7   5    11786.42    11456.07    324.70 o 
   0   7   5      456.80      505.85     29.44 o 
   1   7   5    12934.90    12471.53    331.91 o 
   2   7   5       15.51       31.00     13.41 o 
   3   7   5      308.21      246.16     31.52 o 
   4   7   5       85.70      104.06     27.30 o 
   5   7   5     7061.35     6365.31    204.90 o 
   6   7   5      600.28      584.00     34.43 o 
   7   7   5      435.41      444.49     22.72 o 
   8   7   5       83.81       72.93     17.46 o 
   9   7   5     1410.06     1446.90     74.51 o 
  -7   8   5     1345.88     1417.89     88.94 o 
  -6   8   5       36.64       63.81     19.16 o 
  -5   8   5     4877.18     4852.37    161.68 o 
  -4   8   5     1630.39     1685.95     51.43 o 
  -3   8   5     2110.07     2223.15     64.22 o 
  -2   8   5       12.68       27.86     15.86 o 
  -1   8   5     2727.25     2752.45     80.46 o 
   0   8   5      451.46      456.75     29.34 o 
   1   8   5     1328.09     1371.15     48.65 o 
   2   8   5       14.13       26.06     14.05 o 
   3   8   5    10809.78    10348.03    312.72 o 
   4   8   5      155.47      278.04     33.47 o 
   5   8   5       21.27       44.57     16.34 o 
   6   8   5        3.79       18.61     20.95 o 
   7   8   5     4518.93     4221.37     76.57 o 
   8   8   5        4.68       33.49     24.53 o 
   9   8   5      182.49      169.77     28.71 o 
  -6   9   5     1029.19     1120.40     41.65 o 
  -5   9   5      863.64      864.56     52.45 o 
  -4   9   5      204.87      288.36     30.25 o 
  -3   9   5     2068.74     2347.56     80.49 o 
  -2   9   5      248.69      242.78     26.73 o 
  -1   9   5      304.29      311.94     24.59 o 
   0   9   5       22.26       28.10     14.96 o 
   1   9   5    10854.02    10724.32    255.03 o 
   2   9   5      493.62      433.06     35.42 o 
   3   9   5       34.90       18.62     30.45 o 
   4   9   5      651.96      698.09     63.89 o 
   5   9   5     3649.63     3529.18    133.46 o 
   6   9   5       85.53       67.78     18.25 o 
   7   9   5      101.99       96.61     20.50 o 
   8   9   5      172.61      165.95     27.23 o 
   9   9   5     2453.62     2875.52    137.61 o 
  -5  10   5     2437.91     2504.03     71.72 o 
  -4  10   5     1020.78     1050.17     46.95 o 
  -3  10   5      362.24      408.75     34.52 o 
  -2  10   5      309.19      242.58     29.28 o 
  -1  10   5     1526.00     1580.93     64.33 o 
   0  10   5       15.80       38.20     13.57 o 
   1  10   5      324.94      414.81     62.13 o 
   2  10   5      633.39      633.02     41.45 o 
   3  10   5     1245.27     1227.97     73.84 o 
   4  10   5      734.77      791.57     51.02 o 
   5  10   5      643.21      586.64     48.74 o 
   6  10   5      475.35      417.03     47.06 o 
   7  10   5     2500.64     2878.25    172.51 o 
   8  10   5      144.36      116.03     26.64 o 
  -4  11   5      362.70      382.73     25.59 o 
  -3  11   5     3081.58     2988.02     88.79 o 
  -2  11   5      197.54      161.79     24.54 o 
  -1  11   5      112.55       92.18     22.50 o 
   0  11   5      790.40      748.59     52.77 o 
   1  11   5     3133.91     3047.02     96.84 o 
   2  11   5      392.67      414.10     57.45 o 
   3  11   5      559.61      434.93     51.60 o 
   4  11   5      957.71      878.93     49.92 o 
   5  11   5     1963.67     2098.30    111.18 o 
   6  11   5      323.25      287.32     37.25 o 
   7  11   5     1544.70     1771.39     92.56 o 
   8  11   5       86.50       92.81     18.46 o 
  -3  12   5       92.30       93.88     16.60 o 
  -2  12   5     1860.71     2021.62     66.35 o 
  -1  12   5     1925.04     1919.80     66.19 o 
   0  12   5     1624.17     1619.82     61.65 o 
   1  12   5        4.86       -6.74     18.24 o 
   2  12   5      335.51      269.79     36.66 o 
   3  12   5     1104.19     1114.56     60.25 o 
   4  12   5       30.55       37.64     24.17 o 
   5  12   5     2914.19     2794.13    172.01 o 
   6  12   5      126.98      112.44     40.28 o 
   7  12   5      735.61      634.64     44.47 o 
  -2  13   5      150.49      171.92     17.89 o 
  -1  13   5      715.63      778.43     35.51 o 
   0  13   5      433.90      449.89     34.05 o 
   1  13   5     2441.21     2403.73     74.73 o 
   2  13   5       71.04       29.63     17.32 o 
   3  13   5      718.20      730.00     54.54 o 
   4  13   5      530.97      558.77     38.26 o 
   5  13   5      513.26      420.08     30.11 o 
   6  13   5       58.66       54.54     26.01 o 
   0  14   5       35.31       15.94     20.98 o 
   1  14   5      163.38      165.08     16.17 o 
   2  14   5     1001.39      890.26     52.02 o 
   3  14   5      589.08      513.13     33.14 o 
   4  14   5       80.00       58.31     29.37 o 
  -4 -12   6      136.50      156.09     21.40 o 
  -3 -12   6     2488.52     2377.25     59.27 o 
  -2 -12   6      101.61      105.31     11.47 o 
  -1 -12   6      417.27      399.60     29.12 o 
   0 -12   6     1771.71     1722.06     43.56 o 
   1 -12   6     1762.52     1756.19     88.94 o 
  -5 -11   6     2278.88     2457.27     55.32 o 
  -4 -11   6      219.58      239.37     17.85 o 
  -3 -11   6      746.11      741.44     30.30 o 
  -2 -11   6     2618.56     2519.30     66.65 o 
  -1 -11   6     5601.17     5717.21    130.15 o 
   0 -11   6      165.93      174.74     16.36 o 
   1 -11   6      888.13      856.87     29.00 o 
   2 -11   6      277.67      332.27     42.79 o 
  -6 -10   6       77.12       74.70     13.42 o 
  -5 -10   6       73.26       62.26     11.97 o 
  -4 -10   6      193.92      196.37     17.30 o 
  -3 -10   6     2666.89     2691.94     73.24 o 
  -2 -10   6       48.20       72.15     22.34 o 
  -1 -10   6      645.76      715.95     31.86 o 
   0 -10   6     1206.59     1183.29     62.30 o 
   1 -10   6     2306.85     2158.96     87.22 o 
   2 -10   6      982.75     1074.02     80.55 o 
   3 -10   6     2942.98     3187.65    164.46 o 
   4 -10   6      580.57      734.19     65.45 o 
   5 -10   6      123.12      117.47     29.37 o 
  -7  -9   6       71.78       64.99     15.67 o 
  -6  -9   6       85.59      100.92     20.62 o 
  -5  -9   6     2854.96     2925.82     70.78 o 
  -4  -9   6       75.16       78.17     14.67 o 
  -3  -9   6     3251.05     3299.82     87.00 o 
  -2  -9   6      976.30      927.92     47.24 o 
  -1  -9   6      593.94      581.06     42.62 o 
   0  -9   6      150.08      171.09     39.44 o 
   1  -9   6     6299.16     6019.49    191.63 o 
   2  -9   6      907.52     1043.81     89.78 o 
   3  -9   6        4.30      -34.40     34.40 o 
   4  -9   6      316.52      330.60     52.86 o 
   5  -9   6     1646.36     1949.18    114.11 o 
   6  -9   6      103.23       77.20     27.69 o 
  -8  -8   6       33.76       30.97     11.43 o 
  -7  -8   6     2328.42     2406.16     74.88 o 
  -6  -8   6       37.25       41.19     20.39 o 
  -5  -8   6     4365.90     4159.85     94.64 o 
  -4  -8   6     1711.18     1533.37     47.18 o 
  -3  -8   6     1145.72     1089.81     38.46 o 
  -2  -8   6      181.05      202.33     20.79 o 
  -1  -8   6     2310.75     2120.90     88.70 o 
   0  -8   6      757.54      692.70     51.30 o 
   1  -8   6      331.70      387.73     41.23 o 
   3  -8   6     8019.03     8060.90    275.69 o 
   4  -8   6       25.22      -15.10     39.44 o 
   5  -8   6      367.05      367.27     37.76 o 
   6  -8   6      355.63      423.01    118.73 o 
  -8  -7   6        4.69       -6.15     12.59 o 
  -7  -7   6     3337.34     3559.56     98.52 o 
  -6  -7   6      567.24      745.14    116.63 o 
  -5  -7   6     4585.91     4554.57    102.80 o 
  -4  -7   6      318.49      302.94     22.84 o 
  -3  -7   6     9222.27     8293.18    187.29 o 
  -2  -7   6      605.93      642.83     39.93 o 
  -1  -7   6      195.00      255.47     20.45 o 
   0  -7   6      181.33      164.38     16.60 o 
   1  -7   6    12715.37    13098.83    534.49 o 
   2  -7   6      285.04      260.11     67.13 o 
   3  -7   6      957.59      862.38     88.36 o 
   4  -7   6      857.59      841.62     48.08 o 
   5  -7   6     1863.55     2065.71     60.94 o 
   6  -7   6      270.35      298.75     21.86 o 
   7  -7   6     1515.92     1660.15     69.64 o 
  -9  -6   6     1042.81     1126.04     52.86 o 
  -8  -6   6        8.04        9.42     14.46 o 
  -7  -6   6     2116.54     1995.13     82.32 o 
  -6  -6   6      348.10      345.56     29.04 o 
  -5  -6   6     7856.94     7721.66    143.31 o 
  -4  -6   6       14.01       31.33     18.22 o 
  -3  -6   6     2150.28     1998.46     62.00 o 
  -2  -6   6      219.44      294.58     44.47 o 
  -1  -6   6    14728.62    14667.47    384.94 o 
   0  -6   6      423.71      447.23     48.67 o 
   2  -6   6      982.38     1050.52     98.17 o 
   3  -6   6     2899.62     2682.82    118.34 o 
   4  -6   6      198.69      197.86     20.76 o 
   5  -6   6     2740.78     2684.96     63.35 o 
   6  -6   6        8.15       23.32     13.75 o 
   7  -6   6     2112.58     2125.71    105.14 o 
   8  -6   6       68.67       55.18     19.47 o 
  -9  -5   6      270.64      282.77     26.85 o 
  -8  -5   6       45.75       46.20     19.77 o 
  -7  -5   6     4572.33     4556.15    123.80 o 
  -6  -5   6     1633.30     1795.63     67.49 o 
  -5  -5   6        7.39       17.01     19.26 o 
  -4  -5   6       22.92       35.27     12.12 o 
  -3  -5   6     7213.47     6998.37    163.40 o 
  -2  -5   6     6338.74     6647.38    185.04 o 
  -1  -5   6     8342.87     8297.81    368.35 o 
   0  -5   6     1830.84     1829.19     93.98 o 
   1  -5   6    22422.38    21083.49    779.50 o 
   2  -5   6      412.95      500.09     69.64 o 
   3  -5   6     1991.57     2014.93     79.71 o 
   4  -5   6     1959.88     2072.11    196.76 o 
   5  -5   6     1979.05     1832.12     48.66 o 
   6  -5   6       93.55      128.87     16.08 o 
   7  -5   6     2161.96     2296.66     83.24 o 
   8  -5   6      633.13      615.41     42.04 o 
  -9  -4   6     2381.49     2732.87    111.60 o 
  -8  -4   6      323.62      351.72     44.93 o 
  -7  -4   6      106.11       76.31     19.30 o 
  -6  -4   6       39.85       56.65     15.75 o 
  -5  -4   6     2192.76     2471.19     85.59 o 
  -4  -4   6       47.93       45.21     13.16 o 
  -3  -4   6      850.19      792.29     30.93 o 
  -2  -4   6       14.98       33.77     12.87 o 
  -1  -4   6    20136.14    20003.32   1137.79 o 
   0  -4   6      142.11      154.39     28.53 o 
   1  -4   6     2842.21     2587.63     80.74 o 
   2  -4   6       81.95      113.71     30.64 o 
   3  -4   6     3716.65     3478.38    142.54 o 
   4  -4   6     1873.89     1535.68     65.53 o 
   5  -4   6     4438.54     4036.99     96.76 o 
   6  -4   6       77.96       62.91     15.42 o 
   7  -4   6      499.46      584.21     30.98 o 
   8  -4   6      279.01      242.60     22.34 o 
   9  -4   6      717.29      717.40     47.86 o 
  -9  -3   6       72.39       73.16     17.85 o 
  -8  -3   6      617.11      715.71     55.95 o 
  -7  -3   6     4900.25     5041.36    120.18 o 
  -6  -3   6      506.21      510.11     31.17 o 
  -5  -3   6      415.81      411.99     36.35 o 
  -4  -3   6      688.18      727.18     32.09 o 
  -3  -3   6     4118.56     4539.68    150.18 o 
  -2  -3   6     4614.62     4595.79    101.05 o 
  -1  -3   6     8548.92     8087.65    218.69 o 
   0  -3   6        2.15      -13.19     13.19 o 
   1  -3   6      260.52      420.48     29.37 o 
   2  -3   6      252.42      312.95     30.78 o 
   3  -3   6      327.92      362.91     26.56 o 
   4  -3   6        1.01       14.20     16.13 o 
   5  -3   6     3158.13     2846.64     99.31 o 
   6  -3   6      548.14      478.84     27.44 o 
   7  -3   6     4199.81     4320.59    118.03 o 
   8  -3   6      141.60      186.67     20.07 o 
   9  -3   6      143.93      153.65     18.40 o 
  -8  -2   6      101.48       84.18     23.10 o 
  -7  -2   6      341.71      363.31     24.62 o 
  -6  -2   6      345.67      337.75     27.52 o 
  -5  -2   6     3513.98     3662.47    164.77 o 
  -4  -2   6       34.50       29.63     12.79 o 
  -3  -2   6     3000.26     3129.39     76.18 o 
  -2  -2   6      537.41      565.07     23.52 o 
  -1  -2   6      275.58      263.44     25.70 o 
   0  -2   6     3064.73     3228.88    109.50 o 
   1  -2   6    16185.81    17038.51    418.68 o 
   2  -2   6      260.63      301.02     24.88 o 
   3  -2   6     3069.82     2983.72     87.20 o 
   4  -2   6      648.07      705.68     70.01 o 
   5  -2   6    24418.96    23259.32    595.58 o 
   6  -2   6      201.95      198.38     18.52 o 
   7  -2   6      121.88      113.92     18.31 o 
   8  -2   6      299.76      318.57     28.22 o 
   9  -2   6     3043.40     3254.97     87.23 o 
  -9  -1   6      340.32      353.99     37.72 o 
  -8  -1   6     2819.87     2634.64     82.79 o 
  -7  -1   6     3771.30     3680.26     98.04 o 
  -6  -1   6        9.98       34.47     16.74 o 
  -5  -1   6     3286.43     3206.79    158.65 o 
  -4  -1   6     4983.87     5242.93    185.82 o 
  -3  -1   6     7216.09     8621.34    179.99 o 
  -2  -1   6      314.97      378.60     21.23 o 
  -1  -1   6     2146.70     2219.31     65.06 o 
   0  -1   6      282.10      223.57     14.39 o 
   1  -1   6     3998.53     3845.27    208.93 o 
   2  -1   6     1119.38     1024.57     46.84 o 
   3  -1   6     5131.21     4783.18    147.98 o 
   4  -1   6      166.54      120.29     20.98 o 
   5  -1   6       17.95       58.80     13.02 o 
   6  -1   6       46.45       56.24     30.86 o 
   7  -1   6     1730.39     1686.45     49.80 o 
   8  -1   6      183.83      230.01     24.06 o 
   9  -1   6      377.08      360.80     49.51 o 
  10  -1   6        9.87       -4.20     24.33 o 
  -9   0   6     1742.76     1545.34     76.40 o 
  -8   0   6      320.85      324.04     26.09 o 
  -7   0   6     1920.44     1717.88     74.60 o 
  -6   0   6     1416.68     1342.63     44.40 o 
  -5   0   6     9349.41     9580.58    491.70 o 
  -4   0   6      532.66      607.48     49.69 o 
  -3   0   6    10798.29    11797.25    284.89 o 
  -2   0   6      517.70      751.67     33.21 o 
  -1   0   6     5506.56     5113.33    176.21 o 
   0   0   6     6467.08     6669.24    211.28 o 
   1   0   6     6474.77     5682.70    220.26 o 
   2   0   6     4766.33     4923.42    120.18 o 
   3   0   6     3760.80     4129.24    104.80 o 
   4   0   6      121.11      117.56     14.96 o 
   5   0   6     8699.48     7445.42    203.18 o 
   6   0   6      359.52      393.17     29.88 o 
   7   0   6     2411.81     2346.03     69.36 o 
   8   0   6      714.71      800.15     68.45 o 
   9   0   6     4967.38     5260.93    270.60 o 
  10   0   6        7.59        3.43     19.55 o 
  -9   1   6      291.02      274.54     28.39 o 
  -8   1   6      277.52      312.17     85.17 o 
  -7   1   6      824.13      799.37     36.45 o 
  -6   1   6       38.63       79.17     19.62 o 
  -5   1   6     4820.60     4659.39    267.67 o 
  -4   1   6    10363.42    10656.28    526.94 o 
  -3   1   6      831.18      768.78     49.39 o 
  -2   1   6     9696.21    10054.94    201.84 o 
  -1   1   6     3193.98     2848.62     64.96 o 
   0   1   6     2122.43     2304.20    151.08 o 
   1   1   6     2388.78     2319.46     88.00 o 
   2   1   6      173.38      225.91     11.15 o 
   3   1   6    18498.45    18703.40    426.00 o 
   4   1   6     1147.28     1126.75     40.05 o 
   5   1   6      866.77      871.72     36.93 o 
   6   1   6     2359.21     2261.71     85.74 o 
   7   1   6     3371.94     3401.77    107.06 o 
   8   1   6     1050.78      846.62     63.88 o 
   9   1   6     2000.47     1819.15     82.42 o 
  10   1   6       25.58       38.60     25.17 o 
  -9   2   6      845.41      876.36     84.17 o 
  -8   2   6     1364.01     1257.18     44.34 o 
  -7   2   6      225.44      269.01     20.46 o 
  -6   2   6     3383.03     3460.34    178.00 o 
  -5   2   6       90.44       97.33     42.79 o 
  -4   2   6       76.62       81.39     36.08 o 
  -3   2   6     9953.28    10792.51    313.54 o 
  -2   2   6       20.40       15.33     12.41 o 
  -1   2   6     1012.36      897.76     32.07 o 
   0   2   6      382.31      420.00     23.62 o 
   1   2   6    41566.17    42591.60   1921.91 o 
   2   2   6     6967.39     6465.04    129.31 o 
   3   2   6     5604.69     5747.17    116.37 o 
   4   2   6      125.65       91.23     10.24 o 
   5   2   6     1918.82     1647.19     42.59 o 
   6   2   6       68.08       66.76     23.84 o 
   7   2   6     2714.18     2652.29     81.98 o 
   8   2   6      249.98      248.70     26.50 o 
   9   2   6     2075.92     2296.85    250.88 o 
  10   2   6      114.53      141.14     20.73 o 
  -9   3   6      295.18      254.57     23.67 o 
  -8   3   6     2798.68     2693.79     71.71 o 
  -7   3   6       10.18        6.62     20.29 o 
  -6   3   6     2059.70     1975.22     85.82 o 
  -5   3   6    10178.10     9825.92    281.90 o 
  -4   3   6     1272.37     1433.05    112.02 o 
  -3   3   6     1271.51     1527.78     80.65 o 
  -2   3   6      681.03      706.85     63.77 o 
  -1   3   6     2249.75     2516.09    122.92 o 
   0   3   6     8100.52     8002.44    353.46 o 
   1   3   6     4036.05     4638.08    168.24 o 
   2   3   6      890.47      837.61     72.24 o 
   3   3   6     8146.10     7986.17    159.08 o 
   4   3   6      286.91      296.12     16.03 o 
   5   3   6     1998.56     2013.65     51.52 o 
   6   3   6      952.98      859.52     34.16 o 
   7   3   6     1990.91     1876.23     92.41 o 
   8   3   6       65.33       52.99     18.52 o 
   9   3   6     3200.68     3299.85    173.98 o 
  10   3   6      658.15      686.89     66.18 o 
  -8   4   6     1665.01     1672.41     55.61 o 
  -7   4   6      832.31      794.29     39.04 o 
  -6   4   6     4569.47     4147.04    115.77 o 
  -5   4   6      197.62      237.37     29.64 o 
  -4   4   6     9115.57     9485.61    319.00 o 
  -3   4   6     2165.04     2212.34     98.44 o 
  -2   4   6     3313.23     3159.90    210.61 o 
  -1   4   6     2881.31     3161.41    107.35 o 
   0   4   6     7940.39     7204.81    189.53 o 
   1   4   6     5648.33     5122.57    192.99 o 
   2   4   6     3066.03     3572.79    140.13 o 
   3   4   6     2194.18     1885.74     51.72 o 
   4   4   6      153.97      142.09     13.17 o 
   5   4   6       89.79       52.44     15.11 o 
   6   4   6      551.35      546.54     62.09 o 
   7   4   6     2526.74     2471.15     57.18 o 
   8   4   6       43.23       88.67     21.07 o 
   9   4   6      478.86      444.47     29.27 o 
  10   4   6      161.46      115.22     23.78 o 
  -8   5   6     1178.60     1154.76     46.50 o 
  -7   5   6      687.08      545.23     33.06 o 
  -6   5   6     2210.21     2138.28     62.22 o 
  -5   5   6     1350.37     1228.45     41.29 o 
  -4   5   6     1256.83     1226.73     95.65 o 
  -3   5   6       12.87       15.94     29.37 o 
  -2   5   6    16980.17    15179.74    651.12 o 
  -1   5   6     4168.82     4399.45    205.99 o 
   0   5   6      923.47      946.87     47.20 o 
   1   5   6     9197.78     9436.09    515.19 o 
   2   5   6     2362.76     2210.97     96.49 o 
   3   5   6      983.57     1027.09     73.00 o 
   4   5   6      250.72      242.38     22.56 o 
   5   5   6     8993.49     8990.71    332.27 o 
   6   5   6     1691.88     1585.52     55.20 o 
   7   5   6       37.65       53.25     16.19 o 
   8   5   6      620.28      597.96     31.02 o 
   9   5   6     1247.77     1232.96     40.06 o 
  10   5   6      326.88      334.50     27.16 o 
  -8   6   6     2500.69     2796.64    131.74 o 
  -7   6   6     1558.81     1721.62     67.01 o 
  -6   6   6        5.67       18.17     20.24 o 
  -5   6   6        1.90       13.97     15.10 o 
  -4   6   6     1537.55     1449.88     50.12 o 
  -3   6   6     4690.33     4517.18    130.32 o 
  -2   6   6      337.50      430.20     36.65 o 
  -1   6   6      481.54      495.56     34.33 o 
   0   6   6     8718.76     8344.82    195.06 o 
   1   6   6     9925.57    11157.78    256.03 o 
   2   6   6      891.21      986.74     55.56 o 
   3   6   6     1493.76     1696.71     55.76 o 
   4   6   6     6025.74     6166.15    173.87 o 
   5   6   6       43.64       97.71     19.94 o 
   6   6   6      130.07      117.75     18.17 o 
   7   6   6     1211.45     1130.17     46.80 o 
   8   6   6      482.56      572.61     25.82 o 
   9   6   6      256.81      263.23     24.54 o 
  10   6   6      699.12      672.94     77.20 o 
  -7   7   6      174.32      162.88     22.98 o 
  -6   7   6     1369.27     1337.36     54.95 o 
  -5   7   6       42.01       28.28     15.45 o 
  -4   7   6      762.73      747.69     47.84 o 
  -3   7   6     1546.88     1783.56     78.31 o 
  -2   7   6     2957.93     2807.31    131.32 o 
  -1   7   6      391.29      419.59     35.60 o 
   0   7   6     1767.26     1856.04     76.54 o 
   1   7   6      257.99      238.94     23.64 o 
   2   7   6    13096.98    12591.44    440.93 o 
   3   7   6      363.79      322.20     52.86 o 
   4   7   6     1939.38     1930.26     71.61 o 
   5   7   6    10673.58    10103.97    193.16 o 
   6   7   6      798.89      811.17     32.83 o 
   7   7   6     2070.15     1918.61     99.93 o 
   8   7   6      891.53      945.73    114.69 o 
   9   7   6     1074.26     1084.20     82.30 o 
  -7   8   6      458.41      524.73     30.21 o 
  -6   8   6      107.84      142.12     19.83 o 
  -5   8   6      277.51      264.89     27.59 o 
  -4   8   6     6032.23     5372.70    171.81 o 
  -3   8   6      331.65      295.17     27.95 o 
  -2   8   6       44.51       29.95     18.18 o 
  -1   8   6     2523.56     2327.22     93.13 o 
   0   8   6     1375.37     1393.94     43.87 o 
   1   8   6      165.72      225.82     30.24 o 
   2   8   6     1840.02     1829.39    118.31 o 
   3   8   6     1390.33     1297.23    105.02 o 
   4   8   6     9880.12     9430.03    296.02 o 
   5   8   6      529.32      446.45     26.26 o 
   6   8   6     3845.52     3800.20     94.28 o 
   7   8   6     1235.56     1210.65     73.42 o 
   8   8   6      103.34       79.25     26.41 o 
   9   8   6      617.19      690.86     81.39 o 
  -6   9   6     1569.31     1591.96     60.55 o 
  -5   9   6      273.39      253.91     53.91 o 
  -4   9   6       27.57       33.19     23.05 o 
  -3   9   6      216.03      183.03     18.09 o 
  -2   9   6     1221.76     1310.54     47.05 o 
  -1   9   6       13.21       30.49     16.26 o 
   0   9   6     2648.54     2605.00     84.76 o 
   1   9   6       41.05       49.33     19.30 o 
   2   9   6     1475.18     1251.41     64.29 o 
   3   9   6        1.30       -1.82     22.86 o 
   4   9   6     1291.71     1402.59     83.94 o 
   5   9   6      808.83      726.01     54.76 o 
   6   9   6       43.81       60.53     19.59 o 
   7   9   6      347.91      368.03     26.59 o 
   8   9   6     2138.67     2223.65    150.19 o 
   9   9   6      519.84      416.15     58.74 o 
  -5  10   6      212.11      239.52     20.50 o 
  -4  10   6     3475.22     3738.55    101.88 o 
  -3  10   6       65.08       72.23     20.85 o 
  -2  10   6     1322.77     1385.72     74.07 o 
  -1  10   6       79.29       63.92     14.81 o 
   0  10   6     2616.56     2681.11     74.14 o 
   1  10   6     1200.42     1210.10     81.05 o 
   2  10   6     5417.76     5102.03    175.79 o 
   3  10   6      107.31       76.51     25.02 o 
   4  10   6      573.90      480.37     71.74 o 
   5  10   6       20.15       35.10     26.95 o 
   6  10   6      815.28      818.24    124.60 o 
   7  10   6       89.02       71.82     15.13 o 
   8  10   6      112.26      106.06     29.75 o 
  -4  11   6     1281.21     1330.48     45.88 o 
  -3  11   6      143.68      151.66     18.70 o 
  -2  11   6     1988.19     1792.22     65.20 o 
  -1  11   6      125.85      118.09     36.34 o 
   0  11   6     4442.22     4207.92    120.87 o 
   1  11   6       38.90       56.51     28.21 o 
   2  11   6     1387.14     1050.62    105.43 o 
   3  11   6       84.40       73.07     20.27 o 
   4  11   6     1306.89     1215.32     97.03 o 
   5  11   6       23.04       16.28     42.37 o 
   6  11   6       33.09       53.87     26.53 o 
   7  11   6      280.42      223.45     24.67 o 
   8  11   6     1554.40     1551.90     56.06 o 
  -3  12   6       19.99       32.43     11.83 o 
  -2  12   6     1927.36     1876.14     52.48 o 
  -1  12   6        9.16       20.28     18.16 o 
   0  12   6      128.80      144.13     23.56 o 
   1  12   6       21.47        1.51     35.66 o 
   2  12   6     3411.89     3017.77     90.18 o 
   3  12   6       27.00       28.80     22.94 o 
   4  12   6       12.46       34.25     22.48 o 
   5  12   6      161.95      179.82     27.93 o 
   6  12   6     2958.23     3160.35    194.67 o 
   7  12   6        4.77       11.84     28.11 o 
  -2  13   6        2.05        5.45     14.83 o 
  -1  13   6       17.63        9.62     11.39 o 
   0  13   6     5682.91     5680.19    140.09 o 
   1  13   6      339.48      273.89     25.79 o 
   2  13   6      471.15      489.06     36.20 o 
   3  13   6       36.56       76.36     24.33 o 
   4  13   6     3504.38     3405.74    115.87 o 
   5  13   6        3.15        9.23     28.53 o 
   6  13   6      355.91      348.22     43.63 o 
   1  14   6        8.13       22.49     22.24 o 
   2  14   6     1349.51     1276.24     64.61 o 
   3  14   6        9.90       -0.76     12.42 o 
  -3 -12   7     3431.43     3617.50     94.74 o 
  -2 -12   7       10.31       21.67     11.50 o 
  -1 -12   7     4001.58     3771.49     83.61 o 
   0 -12   7      148.72      108.24     24.33 o 
  -5 -11   7     1436.36     1501.11     60.41 o 
  -4 -11   7      453.82      555.41     40.92 o 
  -3 -11   7      759.91      762.42     32.96 o 
  -2 -11   7      314.38      262.08     35.87 o 
  -1 -11   7     2262.69     2214.64     73.84 o 
   0 -11   7      126.21      150.27     13.43 o 
   1 -11   7     2404.75     2338.51    116.63 o 
  -6 -10   7       61.20       86.40     20.98 o 
  -5 -10   7      879.78      870.86     29.01 o 
  -4 -10   7     1394.66     1427.83     40.42 o 
  -3 -10   7      163.52      168.16     24.41 o 
  -2 -10   7       50.86       40.68     12.71 o 
  -1 -10   7     3258.98     3064.40     78.08 o 
   0 -10   7       40.40       40.85     12.32 o 
   1 -10   7       15.79       14.60     16.73 o 
  -7  -9   7      748.15      723.73     33.62 o 
  -6  -9   7      914.36      885.69     34.37 o 
  -5  -9   7      623.04      632.05     41.60 o 
  -4  -9   7      464.06      496.46     35.24 o 
  -3  -9   7     2961.93     2832.84     68.52 o 
  -2  -9   7     2599.16     2602.46     71.24 o 
  -1  -9   7      523.38      606.70     93.36 o 
   0  -9   7      897.99      936.72     59.57 o 
   1  -9   7     5039.12     5117.18    167.00 o 
   3  -9   7      311.06      442.19     62.93 o 
   4  -9   7       27.67       56.22     36.08 o 
   5  -9   7     3336.29     3702.01    176.21 o 
  -7  -8   7     1125.70     1172.87     41.72 o 
  -6  -8   7     1174.58     1172.07     43.87 o 
  -5  -8   7     4079.82     3786.19     86.97 o 
  -4  -8   7     4285.40     4172.00     93.70 o 
  -3  -8   7      155.22      174.55     17.87 o 
  -2  -8   7      233.34      276.84     22.43 o 
  -1  -8   7     2300.77     2481.90     68.20 o 
   0  -8   7       18.90       51.80     51.18 o 
   1  -8   7      407.61      547.92     67.13 o 
   3  -8   7     1809.85     1819.12    125.86 o 
   4  -8   7        6.70       12.59     39.44 o 
   5  -8   7      736.79      837.40     78.87 o 
   6  -8   7      627.65      683.10     41.68 o 
  -8  -7   7      736.72      654.87     25.53 o 
  -7  -7   7     1178.94     1092.05     42.69 o 
  -6  -7   7     2204.79     2139.45     91.88 o 
  -5  -7   7      333.41      416.05     26.28 o 
  -4  -7   7     1868.65     1804.07     51.58 o 
  -3  -7   7     5488.11     5141.87    111.42 o 
  -2  -7   7      661.60      721.31     33.95 o 
  -1  -7   7     3523.76     3291.10    108.32 o 
   0  -7   7     3261.80     2920.49    143.07 o 
   3  -7   7     1431.77     1468.74     61.23 o 
   4  -7   7      984.08      865.32     61.06 o 
   5  -7   7     4274.11     4110.66    101.21 o 
   6  -7   7        1.92       15.94     21.14 o 
   7  -7   7     1697.49     1703.18     68.20 o 
  -8  -6   7     1183.14     1252.45     40.16 o 
  -7  -6   7        5.24       -8.76     14.64 o 
  -6  -6   7      954.58     1009.50    132.57 o 
  -5  -6   7     5111.52     4845.31    108.76 o 
  -4  -6   7     1823.60     1832.31     75.45 o 
  -3  -6   7       57.48       62.67     15.26 o 
  -2  -6   7     4771.96     4565.01    114.94 o 
  -1  -6   7     3745.32     3578.90     92.04 o 
   0  -6   7        9.90       14.77      9.25 o 
   2  -6   7     1664.85     1636.20    126.70 o 
   3  -6   7     4591.90     4264.80    162.34 o 
   4  -6   7      151.08      173.19     16.08 o 
   5  -6   7      774.14      730.30     39.61 o 
   6  -6   7     1438.39     1484.64     49.18 o 
   7  -6   7      107.38      119.79     15.70 o 
   8  -6   7      135.32      135.93     31.05 o 
  -9  -5   7       14.32        6.71     11.75 o 
  -8  -5   7     1513.23     1652.43     77.59 o 
  -7  -5   7      631.24      683.49     58.32 o 
  -6  -5   7       40.21       43.39     18.56 o 
  -5  -5   7      240.63      246.28     20.60 o 
  -4  -5   7     2086.15     2086.48     55.66 o 
  -3  -5   7     7155.08     6862.47    164.08 o 
  -2  -5   7     2111.65     2154.91    169.49 o 
  -1  -5   7      754.14      759.31     57.06 o 
   0  -5   7    11923.66    11452.56    442.19 o 
   1  -5   7     6183.02     5802.22    239.98 o 
   2  -5   7        8.62        6.71     37.76 o 
   3  -5   7      419.83      433.57     47.66 o 
   4  -5   7     5193.92     4866.28    101.23 o 
   5  -5   7     1229.08     1187.40     38.27 o 
   6  -5   7      934.37      902.24     35.57 o 
   7  -5   7     3072.99     3089.73     75.94 o 
   8  -5   7      712.86      676.01     37.76 o 
  -9  -4   7      652.78      753.49     39.44 o 
  -8  -4   7      660.34      707.93     33.84 o 
  -7  -4   7      285.76      294.56     30.36 o 
  -6  -4   7     1863.27     1882.16     58.34 o 
  -5  -4   7     4603.77     4465.00    125.69 o 
  -4  -4   7     2103.57     1976.37     56.50 o 
  -3  -4   7      130.56      122.31     13.92 o 
  -2  -4   7     7258.02     7070.63    196.12 o 
  -1  -4   7      224.00      265.77     18.86 o 
   0  -4   7      510.91      560.93     41.13 o 
   1  -4   7     3852.95     3730.37    109.76 o 
   2  -4   7    10281.39     9829.60    598.26 o 
   3  -4   7      983.59     1060.57     75.10 o 
   4  -4   7     2576.41     2254.52    139.45 o 
   5  -4   7     4277.38     4077.54     87.66 o 
   6  -4   7     2846.79     2484.90     65.95 o 
   7  -4   7      462.94      400.45     25.55 o 
   8  -4   7      171.62      201.64     20.13 o 
  -9  -3   7        1.61       54.54     36.92 o 
  -8  -3   7     3990.05     4205.92    250.07 o 
  -7  -3   7       95.60       92.42     24.15 o 
  -6  -3   7        7.61        6.44     14.16 o 
  -5  -3   7      529.94      585.69     40.75 o 
  -4  -3   7     8583.58     9257.76    375.12 o 
  -3  -3   7      145.95      224.34     18.18 o 
  -2  -3   7      222.57      205.44     14.92 o 
  -1  -3   7    15760.28    14970.52    372.14 o 
   0  -3   7    23314.95    22000.36    630.83 o 
   1  -3   7     1143.47     1252.66     49.80 o 
   2  -3   7      238.23      216.77     28.32 o 
   3  -3   7     4700.35     5058.17    156.95 o 
   4  -3   7     6825.92     6216.47    230.20 o 
   5  -3   7       60.22       47.08     22.51 o 
   6  -3   7     2067.12     1786.59     71.59 o 
   7  -3   7     1985.18     1911.00     61.33 o 
   8  -3   7      114.07      140.71     17.78 o 
   9  -3   7      183.07      167.42     17.55 o 
  -9  -2   7      178.70      132.57     46.15 o 
  -8  -2   7      497.62      496.48     42.46 o 
  -7  -2   7      206.77      199.68     20.06 o 
  -6  -2   7     6020.01     6051.32    194.50 o 
  -5  -2   7     3937.69     4156.49    210.30 o 
  -4  -2   7     1831.66     2051.94     80.89 o 
  -3  -2   7     5262.44     5748.17    162.05 o 
  -2  -2   7    26664.36    28508.95    561.57 o 
  -1  -2   7     1047.79     1177.65     39.44 o 
   0  -2   7       64.57       83.09     17.07 o 
   1  -2   7       88.54      125.63     30.02 o 
   2  -2   7     5246.00     5533.88    164.15 o 
   3  -2   7      841.87      859.68     40.21 o 
   4  -2   7     3519.44     2976.10     92.26 o 
   5  -2   7     2856.72     2637.44    100.32 o 
   6  -2   7     2711.00     2507.32     54.63 o 
   7  -2   7       51.30       64.79     16.45 o 
   8  -2   7     1700.57     1858.77     61.24 o 
   9  -2   7      558.81      593.43     41.19 o 
  -9  -1   7      217.65      205.57     53.70 o 
  -8  -1   7     2677.85     3133.28    188.52 o 
  -7  -1   7       70.63      151.95     18.11 o 
  -6  -1   7      439.21      336.85     27.73 o 
  -5  -1   7      170.59      184.18     28.12 o 
  -4  -1   7    13385.08    12868.96    415.03 o 
  -3  -1   7     4724.36     5140.64    220.03 o 
  -2  -1   7     3539.07     4007.79    128.38 o 
  -1  -1   7     1583.39     1700.50     54.09 o 
   0  -1   7    11850.16    12073.95    310.23 o 
   1  -1   7      945.15      927.49     62.69 o 
   2  -1   7     5960.56     5946.54    310.46 o 
   3  -1   7     1584.49     1782.76    105.30 o 
   4  -1   7     5916.63     5908.10    186.78 o 
   5  -1   7     1514.87     1398.05     77.62 o 
   6  -1   7     2301.93     2301.09     65.68 o 
   7  -1   7      971.01     1018.81     40.21 o 
   8  -1   7       18.70       50.55     17.06 o 
   9  -1   7      727.80      654.37     36.15 o 
  -9   0   7      120.07      120.47     24.39 o 
  -8   0   7       23.51        2.72     14.85 o 
  -7   0   7     1219.23     1241.16     59.10 o 
  -6   0   7     5583.35     5216.35    131.00 o 
  -5   0   7      634.63      732.00     61.82 o 
  -4   0   7    20807.57    21324.51    834.88 o 
  -3   0   7      215.17      175.38     22.17 o 
  -2   0   7    15908.74    16115.89    475.31 o 
  -1   0   7     2656.57     2765.23    103.82 o 
   0   0   7    12702.73    13241.59    341.30 o 
   1   0   7     7756.90     8369.16    222.62 o 
   2   0   7     3272.44     3256.88    111.73 o 
   3   0   7       16.38       54.48     12.47 o 
   4   0   7    15015.75    14183.60    332.32 o 
   5   0   7     1220.69     1280.84     93.14 o 
   6   0   7      165.08      170.08     20.37 o 
   7   0   7       24.59       48.41     17.51 o 
   8   0   7     2490.40     2536.87     71.29 o 
   9   0   7      254.14      276.34     36.01 o 
  10   0   7        2.84       -4.22     18.09 o 
  -9   1   7        0.12        0.19     16.01 o 
  -8   1   7     3858.07     3537.95    241.23 o 
  -7   1   7       24.49       46.77     20.56 o 
  -6   1   7     1226.79     1078.59     40.57 o 
  -5   1   7       59.75       50.10     15.73 o 
  -4   1   7     7276.00     7065.87    373.39 o 
  -3   1   7      202.81      184.15     28.80 o 
  -2   1   7      156.22      206.31     22.03 o 
  -1   1   7      141.32      122.88     13.81 o 
   0   1   7      802.54      632.67     54.62 o 
   1   1   7    19655.90    18936.46    432.33 o 
   2   1   7    42912.38    43755.45   1314.26 o 
   3   1   7      182.84      144.47     16.38 o 
   4   1   7      120.62       87.11     14.81 o 
   5   1   7       71.74       59.16     18.73 o 
   6   1   7     6776.27     6257.23    173.72 o 
   7   1   7       32.15       41.98     14.26 o 
   8   1   7      215.66      310.32     59.57 o 
   9   1   7     1761.20     1815.06     83.45 o 
  -9   2   7      166.64      143.98     19.13 o 
  -8   2   7      284.60      298.27     33.30 o 
  -7   2   7      195.67      159.28     22.33 o 
  -6   2   7     2990.15     2919.82     83.92 o 
  -5   2   7      465.50      336.08     39.27 o 
  -4   2   7     9080.22     9463.95    479.11 o 
  -3   2   7       10.95      -12.10     13.92 o 
  -2   2   7      262.67      235.92     17.76 o 
  -1   2   7      665.34      626.87     28.70 o 
   0   2   7    24388.24    24950.48    783.71 o 
   1   2   7      763.76      597.42     37.77 o 
   2   2   7      524.24      630.89     27.51 o 
   3   2   7      668.27      701.43     23.09 o 
   4   2   7     8924.93     9188.24    182.55 o 
   5   2   7     2676.70     2692.83     80.71 o 
   6   2   7      997.13      953.96     49.55 o 
   7   2   7     2917.11     2613.20     91.84 o 
   8   2   7     6699.01     6388.93    167.50 o 
   9   2   7       52.61       76.21     26.01 o 
  10   2   7      212.21      215.94     22.70 o 
  -8   3   7      310.42      307.04     32.69 o 
  -7   3   7      178.35      225.01     29.10 o 
  -6   3   7     4391.06     4201.81    119.72 o 
  -5   3   7     1760.18     1542.95     94.71 o 
  -4   3   7     2371.04     2267.19    152.71 o 
  -3   3   7     1660.58     1770.96     80.97 o 
  -2   3   7     7759.42     7928.08    235.97 o 
  -1   3   7     2148.02     2442.42     70.64 o 
   0   3   7     1581.09     1735.27     48.70 o 
   1   3   7     6874.40     6815.50    190.16 o 
   2   3   7     6004.11     6297.89    155.99 o 
   3   3   7      792.71      861.98     27.95 o 
   4   3   7      223.44      276.79     17.38 o 
   5   3   7      384.45      383.04     20.06 o 
   6   3   7    10408.35    10048.36    266.49 o 
   7   3   7      968.88     1008.35     43.27 o 
   8   3   7       37.08       62.55     19.12 o 
   9   3   7      836.09      883.41     43.98 o 
  10   3   7      553.61      621.24     31.80 o 
  -8   4   7     2483.73     2421.78     86.08 o 
  -7   4   7      216.72      143.52     29.67 o 
  -6   4   7      285.35      262.45     25.90 o 
  -5   4   7     2245.30     2160.16     66.35 o 
  -4   4   7     3740.59     3565.76    109.24 o 
  -3   4   7      213.28      291.58     40.51 o 
  -2   4   7      404.28      446.99     46.99 o 
  -1   4   7     1880.30     1840.29     69.08 o 
   0   4   7    34118.00    33837.46   1171.35 o 
   1   4   7      898.56      928.02     51.18 o 
   2   4   7       35.71       52.93     14.27 o 
   3   4   7        9.02       12.31     32.30 o 
   4   4   7     5068.37     4796.01     98.78 o 
   5   4   7        6.65        5.09     12.19 o 
   6   4   7     1497.24     1388.05     49.20 o 
   7   4   7        8.73       16.54     14.93 o 
   8   4   7      663.99      632.24     61.21 o 
   9   4   7       21.70       -8.13     15.04 o 
  10   4   7     2350.55     2385.84    174.11 o 
  -8   5   7       10.38        4.09     19.06 o 
  -7   5   7       10.65        1.76     21.18 o 
  -6   5   7      989.69      995.02     41.83 o 
  -5   5   7     3389.04     3101.59     97.90 o 
  -4   5   7       10.72        7.89     26.01 o 
  -3   5   7      794.75      514.35     71.32 o 
  -2   5   7     9251.23     6678.21    323.04 o 
  -1   5   7     3441.90     3764.94    207.25 o 
   1   5   7     1499.10     1548.94     76.36 o 
   2   5   7    10292.48     9180.34    334.79 o 
   3   5   7      719.57      683.01     44.47 o 
   4   5   7     2624.87     2736.00     86.66 o 
   5   5   7      257.70      305.56     28.33 o 
   6   5   7     3914.75     3713.27     95.24 o 
   7   5   7     1297.73     1199.23     33.07 o 
   8   5   7     1071.92     1028.56     73.76 o 
   9   5   7        9.92       36.08     13.83 o 
  10   5   7      280.53      242.32     25.44 o 
  -7   6   7      559.99      519.91     29.74 o 
  -6   6   7      133.79      145.67     22.05 o 
  -5   6   7     1171.52     1127.50     43.46 o 
  -4   6   7     3557.20     3318.73     86.00 o 
  -3   6   7      541.53      525.39     46.32 o 
  -2   6   7     3447.26     3120.53    175.37 o 
  -1   6   7       27.88       20.98     33.56 o 
   0   6   7     9876.47     9620.02    434.64 o 
   1   6   7      116.67      131.74     51.18 o 
   2   6   7     1523.21     1558.70     53.19 o 
   3   6   7     1220.61     1278.92     51.20 o 
   4   6   7    10969.53    10556.17    282.32 o 
   5   6   7       50.59       60.36     24.91 o 
   6   6   7     4679.15     4075.81    118.93 o 
   7   6   7      436.04      455.58     27.95 o 
   8   6   7      382.75      346.51     24.10 o 
   9   6   7        8.58       31.92     15.87 o 
  10   6   7      618.23      401.08     63.77 o 
  -7   7   7       20.42       26.85     20.98 o 
  -6   7   7     1687.88     1786.84     60.45 o 
  -5   7   7       13.19       16.62     15.00 o 
  -4   7   7      524.70      606.49     34.34 o 
  -3   7   7     1656.22     1581.35     60.96 o 
  -2   7   7     4378.10     4293.80    195.09 o 
  -1   7   7      479.46      412.83     62.09 o 
   0   7   7     4310.67     4395.93    145.47 o 
   1   7   7      230.60      271.10     94.40 o 
   2   7   7     2028.29     1992.97     84.75 o 
   3   7   7      225.72      274.81     25.76 o 
   4   7   7     8455.61     7813.90    371.52 o 
   5   7   7      374.70      323.33     19.70 o 
   6   7   7     2573.75     2392.27     58.16 o 
   7   7   7      425.09      354.97     19.44 o 
   8   7   7     3401.80     3390.92    108.82 o 
   9   7   7        6.03        0.04     12.20 o 
  -6   8   7       14.45        9.82     14.21 o 
  -5   8   7      647.24      602.25     36.99 o 
  -4   8   7     4634.67     4525.06    106.19 o 
  -3   8   7      216.67      161.88     23.67 o 
  -2   8   7     2295.96     2138.96     73.93 o 
  -1   8   7       55.99       44.11     22.34 o 
   0   8   7     1768.03     1769.99     62.90 o 
   1   8   7     2041.84     2037.04    113.28 o 
   2   8   7     2684.34     2658.37    151.03 o 
   3   8   7      342.69      297.59     33.86 o 
   4   8   7      225.31      338.65     25.15 o 
   5   8   7       46.60       62.67     14.21 o 
   6   8   7     5846.62     5429.72    185.54 o 
   7   8   7     1633.50     1649.05     67.70 o 
   8   8   7       92.64       83.24     14.54 o 
   9   8   7      188.80      254.61     45.31 o 
  -6   9   7      622.91      668.73     34.03 o 
  -5   9   7       63.44       71.57     17.53 o 
  -4   9   7     3246.29     3364.82     96.88 o 
  -3   9   7      360.07      323.30     24.24 o 
  -2   9   7     1276.20     1236.70     46.06 o 
  -1   9   7       17.80       29.44     16.73 o 
   0   9   7      966.33      953.29     56.39 o 
   1   9   7     3609.57     3182.60    197.18 o 
   2   9   7       19.54       33.64     28.18 o 
   3   9   7      207.61      208.09     28.48 o 
   4   9   7     5091.58     4735.41    277.20 o 
   5   9   7      421.35      424.51     23.04 o 
   6   9   7       27.02       41.34     13.54 o 
   7   9   7      161.76      119.21     31.86 o 
   8   9   7     2366.84     2764.67    113.74 o 
   9   9   7      181.56      155.05     23.38 o 
  -5  10   7     1566.31     1551.37     48.79 o 
  -4  10   7     1397.42     1381.88     50.47 o 
  -3  10   7     1129.20     1073.35     53.24 o 
  -2  10   7     1267.57     1179.68     40.15 o 
  -1  10   7      972.09      903.79     71.54 o 
   0  10   7      353.32      321.81     29.38 o 
   1  10   7      117.29      154.44     25.31 o 
   2  10   7     5963.70     5835.37    230.70 o 
   3  10   7       82.30       77.50     22.33 o 
   4  10   7       42.58      106.56     38.60 o 
   5  10   7      439.39      465.50     39.97 o 
   6  10   7     1514.28     1685.05     85.28 o 
   7  10   7      232.40      271.73     31.40 o 
   8  10   7      493.46      560.46     34.06 o 
  -4  11   7     1270.52     1152.44     65.95 o 
  -3  11   7      462.97      473.36     24.06 o 
  -2  11   7      173.01      203.59     28.82 o 
  -1  11   7     1256.46     1166.20     52.10 o 
   0  11   7     3925.00     3872.93    139.68 o 
   1  11   7      122.97      103.87     17.24 o 
   2  11   7       17.64       36.36     18.09 o 
   3  11   7      328.05      223.65     44.61 o 
   4  11   7     1393.01     1597.32     79.07 o 
   5  11   7       26.19      -22.11     22.11 o 
   6  11   7      565.51      629.89     86.84 o 
   7  11   7      281.50      228.72     24.70 o 
   8  11   7      703.28      664.53     40.34 o 
  -3  12   7     1431.99     1514.03     46.94 o 
  -2  12   7     1936.74     2024.75     53.94 o 
  -1  12   7      651.91      628.10     31.36 o 
   0  12   7      121.09      135.38     21.58 o 
   1  12   7     1009.24      990.90     44.81 o 
   2  12   7     7066.63     6972.52    210.72 o 
   3  12   7       47.36       70.56     24.36 o 
   4  12   7      875.74      940.45     55.14 o 
   5  12   7      131.81      175.95     26.17 o 
   6  12   7     1323.95     1423.25     55.52 o 
   7  12   7       88.02       80.24     18.51 o 
  -1  13   7     1872.27     1802.47     53.91 o 
   0  13   7     2493.82     2398.07     68.74 o 
   1  13   7      540.59      543.37     27.20 o 
   2  13   7      184.97      169.55     23.79 o 
   3  13   7      909.27      915.29     83.49 o 
   4  13   7      698.18      596.88     37.76 o 
   5  13   7      647.08      490.86     56.22 o 
   1  14   7      749.41      803.00     46.15 o 
   2  14   7      595.21      578.43     31.34 o 
   3  14   7       21.83       11.90     30.21 o 
  -4 -11   8       99.40       83.68     10.44 o 
  -3 -11   8      333.05      267.11     16.57 o 
  -2 -11   8     3757.77     3967.81     91.40 o 
  -1 -11   8      218.83      207.60     13.75 o 
   0 -11   8     1905.06     1998.48     72.97 o 
  -6 -10   8      108.36      103.21     15.10 o 
  -5 -10   8      260.81      246.30     17.36 o 
  -4 -10   8     1171.68     1343.64     37.27 o 
  -3 -10   8      172.42      237.38     32.02 o 
  -2 -10   8      215.38      272.85     19.17 o 
  -1 -10   8      443.07      496.56     27.84 o 
   0 -10   8     5370.69     5072.82    115.24 o 
  -6  -9   8     1096.71     1169.86     37.93 o 
  -5  -9   8      213.80      229.20     17.19 o 
  -4  -9   8     1928.10     2060.01     53.06 o 
  -3  -9   8        4.23       13.97     11.23 o 
  -2  -9   8     2712.18     2622.15     70.83 o 
  -1  -9   8      307.10      303.08     21.17 o 
   0  -9   8     1625.16     1469.70     44.45 o 
  -7  -8   8        4.29       21.31     12.57 o 
  -6  -8   8      769.65      830.54     43.15 o 
  -5  -8   8       66.29       58.26     13.59 o 
  -4  -8   8     2008.41     2047.08     54.66 o 
  -3  -8   8       27.27       33.38     14.78 o 
  -2  -8   8     6802.33     6359.82    131.00 o 
  -1  -8   8      664.59      612.93     44.99 o 
   0  -8   8     1338.63     1477.68     45.85 o 
   4  -8   8     1507.89     1558.17    107.40 o 
   5  -8   8      482.56      500.93     57.90 o 
   6  -8   8     2185.63     2473.60    125.86 o 
  -8  -7   8     1407.16     1485.57     51.61 o 
  -7  -7   8       22.34       22.83     14.73 o 
  -6  -7   8      434.56      442.00     30.41 o 
  -5  -7   8      643.60      659.35     31.86 o 
  -4  -7   8    10501.62     9835.88    194.28 o 
  -3  -7   8       47.35       75.13     15.00 o 
  -2  -7   8     1477.29     1525.96     44.66 o 
  -1  -7   8      641.03      692.58     64.79 o 
   0  -7   8    11363.69    10965.90    457.30 o 
   4  -7   8     2889.25     2967.20     89.07 o 
   5  -7   8      846.33      884.32     33.70 o 
   6  -7   8       20.23       29.13     24.75 o 
   7  -7   8       27.68       17.70     16.11 o 
  -8  -6   8     1612.42     1582.15     44.26 o 
  -7  -6   8      214.01      198.42     45.31 o 
  -6  -6   8     5087.93     5423.40    180.01 o 
  -5  -6   8     1046.60     1072.87     60.68 o 
  -4  -6   8     1057.00     1048.73     42.15 o 
  -3  -6   8      377.16      370.52     23.86 o 
  -2  -6   8     8414.41     7895.12    186.03 o 
  -1  -6   8     1097.65     1117.71     40.05 o 
   0  -6   8      512.63      559.54     75.12 o 
   4  -6   8     2354.67     2220.80     67.86 o 
   5  -6   8      717.33      740.83     40.09 o 
   6  -6   8      276.26      351.32     25.06 o 
   7  -6   8      221.33      225.07     20.52 o 
  -8  -5   8     1441.25     1434.89     52.86 o 
  -7  -5   8       10.04        9.89     24.75 o 
  -6  -5   8     2015.89     1971.08     81.63 o 
  -5  -5   8       81.23       76.49     13.75 o 
  -4  -5   8    14483.26    13267.64    254.39 o 
  -3  -5   8      660.92      542.52     31.68 o 
  -2  -5   8      792.50      829.65     36.20 o 
  -1  -5   8      586.85      545.52     29.46 o 
   0  -5   8    11462.29    10058.85    396.04 o 
   1  -5   8       27.67       85.59     30.21 o 
   3  -5   8        0.60       17.75     28.66 o 
   4  -5   8    10371.95     9313.72    171.96 o 
   5  -5   8      531.29      403.72     25.66 o 
   6  -5   8     4350.67     4309.81     96.64 o 
   7  -5   8       27.65       52.73     12.86 o 
   8  -5   8     2509.97     2645.21     67.67 o 
  -8  -4   8       10.32       36.56     20.88 o 
  -7  -4   8      943.11     1058.47     48.31 o 
  -6  -4   8     3362.88     3262.49     77.19 o 
  -5  -4   8      995.02     1021.37     47.80 o 
  -4  -4   8        0.39       24.03     11.29 o 
  -3  -4   8     1750.09     1667.58     42.31 o 
  -2  -4   8     5442.02     5242.95    134.22 o 
  -1  -4   8       90.69      135.65     15.74 o 
   0  -4   8     5348.86     5166.06    192.99 o 
   1  -4   8       10.17      -18.46     20.14 o 
   2  -4   8    16294.15    15083.14    582.32 o 
   3  -4   8      508.37      557.74     59.43 o 
   4  -4   8     2472.45     2241.33     87.12 o 
   5  -4   8      546.03      560.03     46.03 o 
   6  -4   8     1640.63     1671.54     46.80 o 
   7  -4   8       62.93       54.32     14.01 o 
   8  -4   8     1892.82     2018.87     72.59 o 
  -9  -3   8      195.03      135.09     33.56 o 
  -8  -3   8     3159.26     3516.75     93.79 o 
  -7  -3   8     1632.88     1695.96     81.92 o 
  -6  -3   8      226.20      240.61     22.05 o 
  -5  -3   8      303.77      347.72     31.61 o 
  -4  -3   8     9330.59     9345.08    180.68 o 
  -3  -3   8     1720.21     1577.98     46.56 o 
  -2  -3   8     3377.15     3193.53     74.84 o 
  -1  -3   8     3569.47     3357.86    137.03 o 
   0  -3   8    16419.68    15330.88    450.59 o 
   1  -3   8      999.37     1066.00     46.33 o 
   2  -3   8     4008.96     3945.88    257.18 o 
   3  -3   8     1328.79     1411.22     65.61 o 
   4  -3   8      289.86      214.21     29.89 o 
   5  -3   8      224.57      227.74     19.41 o 
   6  -3   8     7374.55     7289.60    132.40 o 
   7  -3   8       40.09       22.97     14.54 o 
   8  -3   8      442.60      440.43     32.09 o 
   9  -3   8       11.40       18.62     10.71 o 
  -9  -2   8     1072.78     1069.82     81.39 o 
  -8  -2   8      272.40      319.52     32.95 o 
  -7  -2   8     1136.72     1113.14     42.51 o 
  -6  -2   8     4388.38     4239.95    201.16 o 
  -5  -2   8       51.70       37.62     20.91 o 
  -4  -2   8      596.17      612.99     34.76 o 
  -3  -2   8     6540.82     6650.64    147.87 o 
  -2  -2   8     4097.87     4242.53     97.66 o 
  -1  -2   8      517.96      579.57     29.67 o 
   0  -2   8    11985.88    12273.26    387.06 o 
   1  -2   8      467.57      554.06     66.29 o 
   2  -2   8     7358.58     6915.64    256.49 o 
   3  -2   8       18.97       31.88     19.93 o 
   4  -2   8    10223.90     9961.79    345.29 o 
   5  -2   8      149.44      116.46     25.38 o 
   6  -2   8     1620.94     1466.01     41.96 o 
   7  -2   8       74.34      118.34     18.03 o 
   8  -2   8      631.44      659.81     71.66 o 
   9  -2   8        7.84        5.87     13.05 o 
  -9  -1   8      958.62     1016.96     83.91 o 
  -8  -1   8     1652.98     1717.05    184.20 o 
  -7  -1   8      134.72      151.84     16.99 o 
  -6  -1   8      437.53      467.00     34.52 o 
  -5  -1   8     2908.31     3017.09     82.21 o 
  -4  -1   8     1724.76     1921.21     90.96 o 
  -3  -1   8       71.92       48.09     17.27 o 
  -2  -1   8    15352.92    15562.64    375.96 o 
  -1  -1   8     2456.49     2661.13    163.62 o 
   0  -1   8    14155.37    13541.84    346.37 o 
   1  -1   8    11450.94    12291.32    539.53 o 
   2  -1   8    25697.50    23826.84   1061.85 o 
   3  -1   8       45.09       25.17     36.08 o 
   4  -1   8     2140.71     2022.82     85.55 o 
   5  -1   8       15.73       46.26     21.30 o 
   6  -1   8     6989.97     6622.11    130.90 o 
   7  -1   8      277.91      361.21     37.46 o 
   8  -1   8      781.63      686.51     48.32 o 
   9  -1   8       22.14        2.50     26.51 o 
  -9   0   8      147.60      151.34     26.43 o 
  -8   0   8      528.84      462.05     28.70 o 
  -7   0   8     2066.72     2061.32     57.95 o 
  -6   0   8      955.97      999.16     38.28 o 
  -5   0   8      778.74      734.66     70.32 o 
  -4   0   8     4076.26     4240.04    239.98 o 
  -3   0   8     2018.15     1922.43     67.42 o 
  -2   0   8    11231.99    11687.55    625.74 o 
  -1   0   8     1451.74     1853.75    105.16 o 
   0   0   8    31786.09    34057.56    850.79 o 
   1   0   8       58.80       49.08     12.11 o 
   2   0   8       85.83       85.69     13.53 o 
   3   0   8     3594.26     3655.13     97.29 o 
   4   0   8    15968.71    14194.10    333.96 o 
   5   0   8        8.03       10.46     22.93 o 
   6   0   8        0.84       32.22     17.63 o 
   7   0   8      861.57      924.20     39.12 o 
   8   0   8     1236.40     1278.87     51.59 o 
   9   0   8      354.29      397.47     32.20 o 
  -9   1   8      942.27     1001.62     70.06 o 
  -8   1   8     2165.08     2081.51    158.59 o 
  -7   1   8      156.70      185.88     32.14 o 
  -6   1   8     1910.91     1977.07     58.42 o 
  -5   1   8     2390.26     2121.15     72.80 o 
  -4   1   8     1452.62     1371.77     74.59 o 
  -3   1   8       82.07      116.94     26.01 o 
  -2   1   8     8007.25     7239.84    282.68 o 
  -1   1   8     3030.72     2804.19     83.76 o 
   0   1   8     1279.49     1217.32     48.14 o 
   1   1   8     9485.03     9455.42    250.73 o 
   2   1   8    19075.60    18672.50    575.21 o 
   3   1   8     5103.71     4769.19    123.76 o 
   4   1   8        0.62       -8.98     11.69 o 
   5   1   8     5109.68     5048.67    174.18 o 
   6   1   8     9795.15     9300.40    246.39 o 
   7   1   8       45.43       60.45     13.28 o 
   8   1   8     4240.52     4172.53    165.34 o 
   9   1   8      832.36      868.25    114.11 o 
  10   1   8     1314.91     1409.65     80.55 o 
  -8   2   8      565.27      466.43     36.31 o 
  -7   2   8     2089.51     1898.00     65.94 o 
  -6   2   8      125.51      189.52     21.31 o 
  -5   2   8      569.06      524.15     54.12 o 
  -4   2   8    10889.90    10187.23    518.55 o 
  -3   2   8     5112.74     5427.06    332.27 o 
  -2   2   8      807.01      950.60     39.24 o 
  -1   2   8      460.51      510.83     34.35 o 
   0   2   8     9590.60     9582.10    246.53 o 
   1   2   8     3458.73     3236.24    143.17 o 
   2   2   8     1840.63     1893.00     54.22 o 
   3   2   8     6033.71     5617.86    136.92 o 
   4   2   8    10906.13    10517.80    253.42 o 
   5   2   8     2594.70     2750.53    108.86 o 
   6   2   8     1023.89      979.34     48.73 o 
   7   2   8     2150.11     1979.69     74.08 o 
   8   2   8     2654.97     2720.52     74.18 o 
   9   2   8       70.63      117.31     27.82 o 
  10   2   8     1092.66     1085.54     43.51 o 
  -8   3   8      191.12      230.84     45.71 o 
  -7   3   8      437.48      344.68     24.64 o 
  -6   3   8      678.68      582.65     30.26 o 
  -5   3   8     2323.10     2159.16     55.69 o 
  -4   3   8      380.94      506.80     76.36 o 
  -3   3   8      531.90      590.90     42.66 o 
  -2   3   8     3856.68     4092.62    132.20 o 
  -1   3   8      143.03      139.77     15.13 o 
   0   3   8     5512.78     5515.75    124.86 o 
   1   3   8    24535.51    23750.47    721.57 o 
   2   3   8     5106.03     4783.86    122.27 o 
   3   3   8     1244.79     1189.75     40.56 o 
   4   3   8       50.70       32.67     15.02 o 
   5   3   8     5230.74     4888.02    124.23 o 
   6   3   8     2090.72     1885.20    104.57 o 
   7   3   8      447.08      429.32     43.18 o 
   8   3   8     2030.99     1973.45     68.64 o 
   9   3   8     1554.45     1851.51     80.70 o 
  10   3   8      811.51      841.11     36.52 o 
  -8   4   8      199.03      221.70     24.99 o 
  -7   4   8     1234.80     1224.02     66.39 o 
  -6   4   8     1403.14     1204.24     65.16 o 
  -5   4   8     1183.63     1170.02     44.27 o 
  -4   4   8     5068.08     4819.06    103.65 o 
  -3   4   8      323.74      315.09     32.59 o 
  -2   4   8      695.22      730.80     45.31 o 
  -1   4   8     6532.08     5867.19    226.55 o 
   0   4   8     6723.33     7401.79    218.28 o 
   1   4   8     1324.12     1442.98     48.68 o 
   2   4   8     4777.97     4732.66    154.81 o 
   3   4   8     4104.44     3970.21    119.75 o 
   4   4   8      321.32      377.82     27.78 o 
   5   4   8     1057.28     1102.33     45.63 o 
   6   4   8     1692.18     1708.12     47.30 o 
   7   4   8     1433.88     1501.41     53.53 o 
   8   4   8      482.92      455.64     41.54 o 
   9   4   8       19.90       35.03     17.48 o 
  10   4   8     1099.23     1166.40    136.77 o 
  -8   5   8      100.32      143.94     22.20 o 
  -7   5   8     2025.35     2161.10     64.06 o 
  -6   5   8     1603.58     1669.44     59.40 o 
  -5   5   8     2037.61     1752.78     82.23 o 
  -4   5   8      131.00      144.72     25.23 o 
  -3   5   8     5293.20     4937.29    642.31 o 
  -2   5   8     1575.68     1643.75     88.10 o 
  -1   5   8      257.12      308.78     36.92 o 
   0   5   8     3848.96     3870.66    156.91 o 
   1   5   8     8292.83     8099.61    300.39 o 
   2   5   8     7413.38     8166.74    301.23 o 
   3   5   8       47.42       51.13     15.98 o 
   4   5   8     6754.65     6791.97    165.62 o 
   5   5   8     6850.16     6585.05    340.57 o 
   6   5   8      750.56      681.74     30.75 o 
   7   5   8      413.05      448.76     28.74 o 
   8   5   8      736.37      737.37     67.60 o 
   9   5   8      797.30      877.19     34.18 o 
  10   5   8       26.29      -14.76     14.76 o 
  -7   6   8      989.41      990.69     36.82 o 
  -6   6   8       68.26       34.09     17.41 o 
  -5   6   8     5049.38     4478.80    106.73 o 
  -4   6   8      521.50      461.88     44.44 o 
  -3   6   8      799.74      719.51     43.29 o 
  -2   6   8     4027.22     4026.09    145.09 o 
  -1   6   8    11901.50    11582.62    518.55 o 
   0   6   8       88.74      185.44     52.02 o 
   1   6   8     2251.21     2383.91     89.25 o 
   2   6   8     2675.90     2630.51    116.63 o 
   3   6   8     8416.77     8034.04    220.31 o 
   4   6   8      442.75      441.87     32.83 o 
   5   6   8     2819.42     2514.41     62.54 o 
   6   6   8     4489.16     4376.27     78.68 o 
   7   6   8     1617.02     1693.87     40.21 o 
   8   6   8       49.10       41.73     15.94 o 
   9   6   8      821.30      898.97     49.76 o 
  -7   7   8     1798.28     1894.24     53.22 o 
  -6   7   8      125.93      104.23     18.01 o 
  -5   7   8       31.72       13.18     25.45 o 
  -4   7   8      282.17      246.81     30.64 o 
  -3   7   8    10416.77     9431.85    199.81 o 
  -2   7   8      234.99      284.33     61.68 o 
  -1   7   8      658.74      549.98     48.78 o 
   0   7   8      914.86     1040.98    105.72 o 
   1   7   8     4134.97     4006.52    176.63 o 
   2   7   8     2929.09     2805.75     93.01 o 
   3   7   8     2648.04     2605.13    105.37 o 
   4   7   8     4704.90     4461.27     87.68 o 
   5   7   8     4313.35     4165.76    167.20 o 
   6   7   8      135.49      117.78     14.91 o 
   7   7   8     2535.82     2665.59     58.60 o 
   8   7   8      919.43      863.66     40.68 o 
   9   7   8       14.24       14.97     17.83 o 
  -6   8   8       42.62       55.39     17.01 o 
  -5   8   8     3462.01     3462.25     95.93 o 
  -4   8   8       13.98       25.00     15.07 o 
  -3   8   8      431.51      359.66     27.29 o 
  -2   8   8     1248.80     1147.70     45.01 o 
  -1   8   8     5987.36     5773.16    152.13 o 
   0   8   8     4099.32     3934.87    111.59 o 
   1   8   8     3322.84     3147.58    266.83 o 
   2   8   8     2114.91     2117.83    115.79 o 
   3   8   8     3161.39     3047.47     71.37 o 
   4   8   8      428.15      436.22     22.50 o 
   5   8   8     1526.76     1503.25     54.74 o 
   6   8   8     1710.50     1601.36     42.65 o 
   7   8   8      205.95      204.81     24.17 o 
   8   8   8        4.30       23.54     12.24 o 
   9   8   8     1849.40     1948.20     83.65 o 
  -6   9   8       34.53       46.48     19.11 o 
  -5   9   8      216.77      263.83     22.68 o 
  -4   9   8       96.87      125.18     21.04 o 
  -3   9   8     3053.87     2856.17     74.03 o 
  -2   9   8       28.90       30.21     16.26 o 
  -1   9   8      884.19      907.54     41.40 o 
   0   9   8      355.71      376.11     34.94 o 
   1   9   8       63.74       86.22     23.39 o 
   2   9   8        2.05      -12.10     19.27 o 
   3   9   8     2712.18     2619.86     72.22 o 
   4   9   8      894.11      904.76     31.87 o 
   5   9   8      930.08      912.85     40.11 o 
   6   9   8      247.27      223.96     16.10 o 
   7   9   8     2600.16     2786.79     95.79 o 
   8   9   8       32.17       27.23     18.07 o 
   9   9   8      193.28      147.90     22.82 o 
  -5  10   8     1283.62     1257.61     36.26 o 
  -4  10   8      613.23      546.90     36.35 o 
  -3  10   8      452.99      454.88     34.59 o 
  -2  10   8      476.14      503.87     35.77 o 
  -1  10   8      535.11      454.08     28.25 o 
   0  10   8       50.26       21.31     16.46 o 
   1  10   8    11237.06    10211.54    415.32 o 
   2  10   8       13.58       35.46     20.70 o 
   3  10   8      206.27      208.48     26.22 o 
   4  10   8        1.23       31.66     24.27 o 
   5  10   8     2675.32     2822.68     91.80 o 
   6  10   8      257.70      279.29     22.73 o 
   7  10   8       79.56       80.87     37.30 o 
   8  10   8      482.42      459.07     29.41 o 
  -4  11   8       33.42       51.09     11.58 o 
  -3  11   8     1401.63     1371.86     42.51 o 
  -2  11   8       71.64       90.80     17.25 o 
  -1  11   8     1595.75     1487.81     78.55 o 
   0  11   8        7.38       57.18     20.08 o 
   1  11   8      805.85      795.93     54.03 o 
   2  11   8      578.45      576.55     32.72 o 
   3  11   8     3547.88     3470.23    154.29 o 
   4  11   8       54.57       45.09     29.37 o 
   5  11   8        1.49        2.86     20.58 o 
   6  11   8       16.48       -5.75     15.45 o 
   7  11   8     1630.01     1801.12     82.36 o 
  -3  12   8     1063.39     1089.74     36.56 o 
  -2  12   8        4.50       15.04     15.29 o 
  -1  12   8       63.45       42.27     16.03 o 
   0  12   8       26.38       24.94     16.64 o 
   1  12   8     5168.21     5003.01    129.50 o 
   2  12   8        4.83       27.87     18.63 o 
   3  12   8        1.77       -5.03     22.66 o 
   4  12   8      180.44      215.18     29.10 o 
   5  12   8     2536.58     2741.94     97.79 o 
   6  12   8      403.02      558.71     78.87 o 
   7  12   8      395.30      338.26     33.56 o 
  -1  13   8     1794.90     1853.98     53.56 o 
   0  13   8        8.76       -1.79     15.79 o 
   1  13   8       29.94        0.75     13.81 o 
   2  13   8       36.89       41.95     21.82 o 
   3  13   8     1861.47     1867.04     72.59 o 
   4  13   8       10.98        0.25     14.46 o 
   5  13   8       32.07       25.58     18.28 o 
   1  14   8     2282.35     2093.50     88.10 o 
   2  14   8       81.11       69.50     13.96 o 
   3  14   8      209.17      188.48     19.30 o 
  -3 -11   9      287.08      295.09     21.40 o 
  -2 -11   9      964.82      999.78     29.07 o 
  -1 -11   9        5.31       -2.52     22.66 o 
  -5 -10   9      840.87      883.87     33.52 o 
  -4 -10   9     1044.18     1091.11     36.70 o 
  -3 -10   9       27.92       26.04     10.16 o 
  -2 -10   9     1421.44     1518.24     43.84 o 
  -1 -10   9      792.16      859.40     29.40 o 
   0 -10   9      578.34      652.80     62.09 o 
  -6  -9   9      793.45      834.59     33.52 o 
  -5  -9   9       18.07       10.65     10.05 o 
  -4  -9   9     1061.94     1006.98     32.66 o 
  -3  -9   9     1917.84     2078.46     52.33 o 
  -2  -9   9       80.70       88.51     14.13 o 
  -1  -9   9      770.01      829.76     44.72 o 
   0  -9   9     2985.11     3074.01     86.85 o 
  -7  -8   9        7.66       -5.87      9.77 o 
  -6  -8   9      796.53      777.08     57.77 o 
  -5  -8   9     1515.93     1539.70     49.39 o 
  -4  -8   9      172.81      185.60     17.17 o 
  -3  -8   9     2375.67     2469.58     84.17 o 
  -2  -8   9     5503.98     5477.50    114.43 o 
  -1  -8   9      586.32      595.13     27.80 o 
   0  -8   9      477.41      423.14     33.56 o 
  -7  -7   9     1708.61     1658.17     59.26 o 
  -6  -7   9      649.60      761.26     33.99 o 
  -5  -7   9     5486.48     5388.34    130.20 o 
  -4  -7   9     4197.98     4082.65     91.82 o 
  -3  -7   9     5071.33     4914.01    105.79 o 
  -2  -7   9      141.22      203.90     21.68 o 
  -1  -7   9     1156.86     1104.98     43.50 o 
   0  -7   9     3757.97     3384.38     96.49 o 
   5  -7   9       16.93       19.36     22.93 o 
   6  -7   9      247.73      292.80     30.45 o 
  -8  -6   9      541.76      572.97     23.98 o 
  -7  -6   9      210.28      195.48     21.57 o 
  -6  -6   9     1227.28     1284.07     65.06 o 
  -5  -6   9     4785.96     4535.42    114.75 o 
  -4  -6   9      258.28      287.69     21.99 o 
  -3  -6   9     2431.32     2382.91     60.81 o 
  -2  -6   9     5574.76     4997.84    105.78 o 
  -1  -6   9      199.21      244.89     24.26 o 
   0  -6   9      534.75      405.27     53.70 o 
   4  -6   9     1807.58     1738.27     57.08 o 
   5  -6   9      292.63      235.39     30.04 o 
   6  -6   9     1733.92     1752.76     51.22 o 
   7  -6   9      204.24      172.20     25.18 o 
  -8  -5   9      166.67      182.37     15.12 o 
  -7  -5   9      438.18      406.23     48.25 o 
  -6  -5   9      193.23      199.19     34.82 o 
  -5  -5   9     7735.14     7290.63    171.59 o 
  -4  -5   9     2490.75     2292.44     60.53 o 
  -3  -5   9      105.58      126.26     18.50 o 
  -2  -5   9      173.69      197.38     23.78 o 
  -1  -5   9     8442.20     7841.18    200.15 o 
   0  -5   9     6600.66     6145.70    171.91 o 
   4  -5   9      493.33      478.02     24.34 o 
   5  -5   9     1722.99     1633.26     44.00 o 
   6  -5   9      465.90      494.47     24.88 o 
   7  -5   9     2211.20     2308.40     63.29 o 
   8  -5   9      133.51      104.18     17.04 o 
  -8  -4   9        2.49       13.47     11.09 o 
  -7  -4   9     3131.67     3129.07    108.92 o 
  -6  -4   9       35.29       34.99     13.73 o 
  -5  -4   9      882.15      910.35     48.32 o 
  -4  -4   9        0.92       -4.70      9.46 o 
  -3  -4   9     3857.13     3579.81     89.00 o 
  -2  -4   9     1368.30     1231.30     46.31 o 
  -1  -4   9      634.12      621.25     60.04 o 
   0  -4   9      914.25      945.68     61.67 o 
   1  -4   9    17662.13    14719.93    712.38 o 
   2  -4   9      761.41      777.82    104.88 o 
   3  -4   9     1052.29      914.03     66.95 o 
   4  -4   9     2523.78     2289.06     56.18 o 
   5  -4   9     1916.88     1788.71     44.21 o 
   6  -4   9      393.21      391.59     24.58 o 
   7  -4   9       39.74       30.97     12.62 o 
   8  -4   9     3207.22     3311.40     86.92 o 
  -8  -3   9       11.18        4.19     10.93 o 
  -7  -3   9     1812.82     1901.35     62.06 o 
  -6  -3   9      790.57      672.36     35.38 o 
  -5  -3   9     4104.82     4023.43    104.43 o 
  -4  -3   9     6403.37     5827.73    136.16 o 
  -3  -3   9       35.94       29.52     10.35 o 
  -2  -3   9     2125.80     1856.26     82.92 o 
  -1  -3   9    11812.56    11337.54    266.35 o 
   0  -3   9      553.72      453.14     38.33 o 
   1  -3   9     2262.62     1993.65    132.57 o 
   2  -3   9     4576.85     4471.41    182.13 o 
   3  -3   9     2227.78     2028.12     85.65 o 
   4  -3   9      156.31      115.71     27.65 o 
   5  -3   9     5598.48     5267.50     99.98 o 
   6  -3   9      772.65      794.36     45.79 o 
   7  -3   9     2304.37     2186.42     66.62 o 
   8  -3   9       34.45       32.44     19.70 o 
   9  -3   9      197.69      258.82     20.17 o 
  -8  -2   9      336.77      325.73     45.73 o 
  -7  -2   9     4337.96     4919.32    188.63 o 
  -6  -2   9       98.82      115.73     21.56 o 
  -5  -2   9      685.78      665.19     33.41 o 
  -4  -2   9        0.22        1.61     13.77 o 
  -3  -2   9    10331.67    10102.19    621.47 o 
  -2  -2   9       32.36       33.25     10.47 o 
  -1  -2   9       41.37       19.86     15.76 o 
   0  -2   9     6491.52     6200.50    289.48 o 
   1  -2   9     6816.97     6201.33    229.53 o 
   2  -2   9      477.02      493.62     53.64 o 
   3  -2   9     6936.88     6643.08    200.44 o 
   4  -2   9      180.19      208.38     26.60 o 
   5  -2   9     7960.55     7590.49    148.52 o 
   6  -2   9      699.40      638.17     35.02 o 
   7  -2   9     1958.63     1859.41     56.11 o 
   8  -2   9      328.06      311.10     34.66 o 
   9  -2   9      126.85      113.54     17.66 o 
  -8  -1   9      129.99      124.61     27.69 o 
  -7  -1   9        6.00        9.64     13.58 o 
  -6  -1   9      789.29      801.03     42.63 o 
  -5  -1   9     1361.54     1168.19     56.28 o 
  -4  -1   9     1080.79     1022.39     52.12 o 
  -3  -1   9     1188.41     1194.16     56.72 o 
  -2  -1   9       31.89       50.39     16.21 o 
  -1  -1   9    11440.49    11418.83    297.89 o 
   0  -1   9     1151.84     1061.09     62.86 o 
   1  -1   9    14167.36    13428.05    455.19 o 
   2  -1   9      781.48      886.80     71.20 o 
   3  -1   9     2027.87     2143.84    156.91 o 
   4  -1   9      288.00      364.20     69.22 o 
   5  -1   9     9217.62     8519.55    241.00 o 
   6  -1   9     5428.60     5575.70    106.43 o 
   7  -1   9      572.64      510.24     35.60 o 
   8  -1   9        5.17        9.10     19.98 o 
   9  -1   9     1642.76     1554.76     51.40 o 
  -8   0   9        1.44       11.69     11.64 o 
  -7   0   9     4529.24     4625.75    129.59 o 
  -6   0   9      615.76      581.76     30.91 o 
  -5   0   9     4138.92     3878.41    100.56 o 
  -4   0   9     1559.30     1661.67     84.33 o 
  -3   0   9    17323.32    17191.74    752.94 o 
  -2   0   9      440.54      515.59     34.52 o 
  -1   0   9     6183.36     6511.14    205.71 o 
   0   0   9      222.38      343.91     23.65 o 
   1   0   9     6741.73     6856.80    185.94 o 
   2   0   9     8121.27     7518.13    400.24 o 
   3   0   9     4251.16     4101.41    243.33 o 
   4   0   9     8463.47     8430.21    438.84 o 
   5   0   9     1171.67     1178.84     96.49 o 
   6   0   9        6.21       29.07     15.45 o 
   7   0   9     4099.58     3804.26    122.24 o 
   8   0   9      322.64      248.86     24.37 o 
   9   0   9        0.41      -14.69     14.69 o 
  -8   1   9        4.84       22.25     25.59 o 
  -7   1   9       46.79       27.37     32.16 o 
  -6   1   9      478.27      468.72     28.04 o 
  -5   1   9     6096.52     5750.92    137.71 o 
  -4   1   9      371.85      354.68     70.90 o 
  -3   1   9    15787.88    14920.21    922.57 o 
  -2   1   9     1144.52     1250.51     51.20 o 
  -1   1   9     1701.80     1877.16     72.75 o 
   0   1   9       27.85       30.08     14.67 o 
   1   1   9     5978.79     5827.26    162.84 o 
   2   1   9      128.78      148.66     22.10 o 
   3   1   9     2404.09     2400.86     92.98 o 
   4   1   9        6.85       45.84     28.41 o 
   5   1   9    16793.33    15638.23    395.23 o 
   6   1   9     2342.17     2214.88     55.29 o 
   7   1   9      139.53      100.54     32.09 o 
   8   1   9       20.70       44.65     19.00 o 
   9   1   9     3332.03     3585.88    111.82 o 
  -8   2   9       24.11       32.58     15.84 o 
  -7   2   9      344.66      381.41     27.93 o 
  -6   2   9      546.64      438.57     28.14 o 
  -5   2   9     2342.84     2201.64     51.00 o 
  -4   2   9      271.46      229.07     59.57 o 
  -3   2   9     2858.25     2597.67    289.48 o 
  -2   2   9      466.34      435.05     39.85 o 
  -1   2   9    18963.57    20077.99    393.59 o 
   0   2   9      555.56      573.83     24.03 o 
   1   2   9     1899.29     1729.25     63.07 o 
   2   2   9        7.77       51.27     19.72 o 
   3   2   9    12275.41    12858.53    408.59 o 
   4   2   9     1059.34     1074.45     44.52 o 
   5   2   9     2013.56     2081.24     80.77 o 
   6   2   9      336.83      350.75     31.44 o 
   7   2   9     5892.36     6131.29    133.93 o 
   8   2   9       38.56       84.40     34.67 o 
   9   2   9      735.15      853.54     57.90 o 
  10   2   9      437.78      397.28     56.22 o 
  -8   3   9       89.01       87.12     17.90 o 
  -7   3   9     1063.43     1068.47     67.76 o 
  -6   3   9      275.91      243.97     20.51 o 
  -5   3   9     2526.70     2181.52     53.45 o 
  -4   3   9      128.53      167.91     37.95 o 
  -3   3   9     8812.24     8097.29    245.47 o 
  -2   3   9      614.60      787.59     36.61 o 
  -1   3   9     1142.77     1170.92     42.95 o 
   0   3   9       49.25       91.06     13.91 o 
   1   3   9    14172.16    13585.02    481.15 o 
   2   3   9        7.32       38.99     33.52 o 
   3   3   9      805.44      907.54     46.00 o 
   4   3   9       80.64       60.72      9.88 o 
   5   3   9     3350.60     3091.88    101.06 o 
   6   3   9       87.09      101.92     23.61 o 
   7   3   9      993.25      986.38     51.76 o 
   8   3   9       58.82       55.22     23.80 o 
   9   3   9     3528.56     3779.44    133.46 o 
  10   3   9      242.62      247.48     21.23 o 
  -8   4   9      479.79      452.28     31.74 o 
  -7   4   9      780.26      732.73     54.02 o 
  -6   4   9       19.89       39.49     17.42 o 
  -5   4   9     3689.68     3342.71     93.24 o 
  -4   4   9      140.45      155.85     20.48 o 
  -3   4   9      912.35      848.93     50.09 o 
  -2   4   9       50.57       60.51     21.40 o 
  -1   4   9      510.41      507.72     36.21 o 
   0   4   9      234.56      279.15     26.44 o 
   1   4   9       17.16       56.35     13.41 o 
   2   4   9      423.83      506.17     45.31 o 
   3   4   9    15899.68    15890.41    447.23 o 
   4   4   9     1466.84     1370.13    110.76 o 
   5   4   9     4422.20     4200.03    184.61 o 
   6   4   9      132.78      187.34     26.83 o 
   7   4   9     5043.39     4790.74    118.86 o 
   8   4   9      143.30      172.56     29.65 o 
   9   4   9      972.77      893.10     42.29 o 
  10   4   9        9.08       19.77     17.91 o 
  -7   5   9     2480.27     2559.53     79.34 o 
  -6   5   9      438.80      502.76     29.89 o 
  -5   5   9     1540.79     1584.70     65.01 o 
  -4   5   9     3923.11     3835.10     91.34 o 
  -3   5   9     3089.97     2715.93     83.62 o 
  -2   5   9       10.12        0.00     19.30 o 
  -1   5   9      731.41      787.89     52.02 o 
   0   5   9     1215.46     1280.43     68.80 o 
   1   5   9    21705.81    20311.75    546.81 o 
   2   5   9       12.35       19.36     14.67 o 
   3   5   9     2078.48     2032.31     73.16 o 
   4   5   9      422.22      473.36     28.80 o 
   5   5   9     4139.27     4050.94    174.86 o 
   6   5   9        3.64        9.74     10.08 o 
   7   5   9     4635.65     4385.09    104.44 o 
   8   5   9      196.25      212.41     24.86 o 
   9   5   9     1485.52     1534.18     46.50 o 
  10   5   9       59.41       44.12     16.61 o 
  -7   6   9      119.32      123.67     17.56 o 
  -6   6   9       20.05       36.97     15.58 o 
  -5   6   9     2719.58     2746.09    104.46 o 
  -4   6   9       11.88        1.78     10.46 o 
  -3   6   9        2.56       29.41     14.62 o 
  -2   6   9     2102.74     1984.25     68.27 o 
  -1   6   9     8681.35     8201.14    312.98 o 
   0   6   9      216.29      228.23     33.56 o 
   1   6   9     1595.61     1600.12     82.23 o 
   2   6   9       58.36       87.26     23.49 o 
   3   6   9      804.43      666.85     54.96 o 
   4   6   9      217.56      224.39     25.60 o 
   5   6   9     7107.90     6742.33    129.02 o 
   6   6   9      391.26      410.47     19.80 o 
   7   6   9     3630.71     3644.49     94.11 o 
   8   6   9       16.72        6.53     18.15 o 
   9   6   9     2431.38     2422.94     74.30 o 
  -7   7   9     2641.50     2768.34     92.41 o 
  -6   7   9       90.39       79.81     15.92 o 
  -5   7   9        9.17        5.77     15.88 o 
  -4   7   9      212.05      147.55     20.40 o 
  -3   7   9     5543.64     4880.02    220.13 o 
  -2   7   9      486.51      524.30     58.71 o 
  -1   7   9     2354.48     2278.55     97.84 o 
   0   7   9     1908.56     1807.87     95.24 o 
   1   7   9    12184.00    11702.48    398.14 o 
   2   7   9       61.41       68.13     18.88 o 
   3   7   9     5488.29     5168.72    132.26 o 
   4   7   9     1269.55     1261.75     35.30 o 
   5   7   9     2749.47     2712.82     58.04 o 
   6   7   9      111.63      115.91     13.32 o 
   7   7   9     2779.17     2612.79     53.03 o 
   8   7   9        0.26       15.42     29.79 o 
   9   7   9       32.47       56.48     14.44 o 
  -6   8   9      420.73      447.24     23.72 o 
  -5   8   9      188.03      153.24     20.11 o 
  -4   8   9      243.60      276.00     26.42 o 
  -3   8   9     1627.98     1490.28    108.76 o 
  -2   8   9     3036.05     2661.15     73.37 o 
  -1   8   9     1105.51      996.12     51.66 o 
   0   8   9     1056.01     1026.26     45.30 o 
   1   8   9     3117.44     2897.08     73.07 o 
   2   8   9      137.86      123.52     18.84 o 
   3   8   9     1604.06     1562.43     41.85 o 
   4   8   9      148.10      139.14     13.09 o 
   5   8   9     7749.66     7804.57    123.62 o 
   6   8   9       86.46      118.79     13.40 o 
   7   8   9      192.30      195.11     23.14 o 
   8   8   9        9.50       13.64     14.58 o 
   9   8   9     1175.39     1298.96     62.29 o 
  -5   9   9      858.55      828.26     34.19 o 
  -4   9   9      605.35      674.63     37.01 o 
  -3   9   9      782.76      693.08     51.42 o 
  -2   9   9      980.29      833.63     62.79 o 
  -1   9   9     2076.82     1968.45     60.96 o 
   0   9   9       34.70       26.55     17.55 o 
   1   9   9      763.34      669.91     55.30 o 
   2   9   9     1585.36     1462.73     44.54 o 
   3   9   9     2581.71     2421.59     56.37 o 
   4   9   9      454.21      478.35     23.25 o 
   5   9   9      233.05      250.34     18.11 o 
   6   9   9     1055.50     1037.62     54.91 o 
   7   9   9      967.80     1063.55     49.04 o 
   8   9   9        2.62       -4.17     14.23 o 
  -5  10   9      335.66      357.46     19.58 o 
  -4  10   9       19.78       16.74     12.25 o 
  -3  10   9      632.58      613.22     31.37 o 
  -2  10   9     1825.48     1681.73     61.18 o 
  -1  10   9      331.47      379.24     35.00 o 
   0  10   9       30.17       45.89     16.45 o 
   1  10   9     1324.76     1356.72     54.67 o 
   2  10   9     3083.79     2879.37    133.34 o 
   3  10   9       98.51       80.87     20.01 o 
   4  10   9       53.26       35.00     24.22 o 
   5  10   9     3980.75     4211.74    120.58 o 
   6  10   9       55.23       84.74     24.92 o 
   7  10   9      389.20      326.13     30.59 o 
   8  10   9      693.11      713.88     44.83 o 
  -4  11   9     1406.43     1336.59     35.80 o 
  -3  11   9      378.95      450.41     27.23 o 
  -2  11   9       29.46       47.06     47.41 o 
  -1  11   9     1015.87      995.67     44.60 o 
   0  11   9     1618.38     1589.70     57.67 o 
   1  11   9      482.95      474.10     78.45 o 
   2  11   9      157.49      176.10     21.00 o 
   3  11   9     3007.66     3074.96    112.30 o 
   4  11   9      334.67      400.11     37.25 o 
   5  11   9      289.08      233.57     26.98 o 
   6  11   9     1183.47     1483.92    123.76 o 
   7  11   9     1142.25     1295.98     54.28 o 
  -3  12   9     1252.83     1256.10     59.57 o 
  -2  12   9      170.65      179.49     21.17 o 
  -1  12   9       61.41       38.57     16.21 o 
   0  12   9      991.09      974.95     40.71 o 
   1  12   9     1110.10     1190.70     47.70 o 
   2  12   9     1805.67     2035.37    107.14 o 
   3  12   9        6.69       22.05     16.25 o 
   4  12   9      698.11      902.04     48.52 o 
   5  12   9     1045.39     1274.58     66.78 o 
   6  12   9        5.04       16.83     18.55 o 
  -1  13   9      262.36      269.56     21.88 o 
   0  13   9      618.39      615.60     28.68 o 
   1  13   9      340.06      318.42     27.16 o 
   2  13   9      963.40     1103.87     42.28 o 
   3  13   9      729.94      790.15     40.82 o 
   4  13   9       65.38       64.87     15.42 o 
   5  13   9      361.42      371.30     53.70 o 
  -4 -10  10      461.53      494.54     31.72 o 
  -3 -10  10      633.83      657.91     24.54 o 
  -2 -10  10      311.92      319.74     22.56 o 
  -1 -10  10     2086.63     2073.97     59.06 o 
  -5  -9  10      153.73      157.94     14.23 o 
  -4  -9  10       32.26       32.58     12.11 o 
  -3  -9  10     1510.78     1634.14     42.84 o 
  -2  -9  10       54.71       33.14     11.65 o 
  -1  -9  10     1658.31     1614.35     52.85 o 
  -6  -8  10       68.18       88.99     12.47 o 
  -5  -8  10     2239.79     2261.70     61.93 o 
  -4  -8  10       74.75       91.17     18.21 o 
  -3  -8  10     4404.30     4386.12     94.25 o 
  -2  -8  10        2.37       14.61     14.41 o 
  -1  -8  10     2270.55     2486.23     75.88 o 
   0  -8  10       61.07       52.02     12.59 o 
  -7  -7  10     1951.96     1915.01     62.81 o 
  -6  -7  10       10.21       13.89     12.11 o 
  -5  -7  10     1171.26     1251.53     43.51 o 
  -4  -7  10      459.59      463.02     40.09 o 
  -3  -7  10     2326.10     2376.17     60.08 o 
  -2  -7  10       45.39       39.15     12.76 o 
  -1  -7  10     2919.01     2864.87    110.30 o 
   0  -7  10       30.75       69.64     14.26 o 
   6  -7  10      360.52      361.64     40.28 o 
  -7  -6  10     1216.72     1223.30     47.78 o 
  -6  -6  10      261.58      276.32     34.82 o 
  -5  -6  10       32.22       14.43     14.36 o 
  -4  -6  10       28.28       22.22     12.60 o 
  -3  -6  10     9765.90     9316.45    182.83 o 
  -2  -6  10       50.45       27.64     13.49 o 
  -1  -6  10     1217.74     1163.88     58.95 o 
   0  -6  10      828.35      637.70     32.72 o 
   4  -6  10        5.88       24.33     10.91 o 
   5  -6  10     1667.43     1692.93     49.23 o 
   6  -6  10      284.14      343.26     26.09 o 
   7  -6  10     1133.80     1216.79     92.72 o 
  -8  -5  10      199.09      160.26     20.14 o 
  -7  -5  10      449.85      439.21     36.50 o 
  -6  -5  10      176.82      161.48     20.54 o 
  -5  -5  10     5040.25     5250.95    129.20 o 
  -4  -5  10     1313.15     1250.93     41.31 o 
  -3  -5  10      350.43      368.12     28.17 o 
  -2  -5  10     1434.32     1258.13     43.57 o 
  -1  -5  10     4800.14     4428.71    112.26 o 
   0  -5  10     1357.61     1328.26     62.09 o 
   4  -5  10       67.85       56.37     14.87 o 
   5  -5  10      597.49      599.38     26.18 o 
   6  -5  10       32.94       64.97     12.72 o 
   7  -5  10     1020.64     1097.10     36.55 o 
  -8  -4  10      296.84      271.02     26.85 o 
  -7  -4  10     1664.29     1639.21     64.70 o 
  -6  -4  10     1473.15     1354.09     46.49 o 
  -5  -4  10      224.91      262.42     24.83 o 
  -4  -4  10      132.81      171.57     21.32 o 
  -3  -4  10     2867.18     2696.00     69.48 o 
  -2  -4  10      451.05      508.85     35.00 o 
  -1  -4  10     2245.42     2160.76     75.19 o 
   0  -4  10      559.22      664.55     85.59 o 
   1  -4  10    10747.85     9724.06    491.70 o 
   2  -4  10      960.96      661.19     93.98 o 
   3  -4  10      219.16      199.70     73.00 o 
   4  -4  10      852.33      722.59     31.13 o 
   5  -4  10     2896.59     2728.34     58.69 o 
   6  -4  10      247.96      215.51     18.59 o 
   7  -4  10     1949.23     2141.40     54.96 o 
   8  -4  10       27.72       51.51     11.07 o 
  -8  -3  10      451.60      444.94     29.03 o 
  -7  -3  10      495.50      479.37     28.59 o 
  -6  -3  10      797.41      734.74     60.92 o 
  -5  -3  10     2724.18     2635.06    137.22 o 
  -4  -3  10      673.01      781.90     33.49 o 
  -3  -3  10       57.98       67.73     21.70 o 
  -2  -3  10     4452.34     3927.70    135.82 o 
  -1  -3  10     5368.84     5026.22    162.50 o 
   0  -3  10        1.51       15.94     31.88 o 
   1  -3  10     4521.21     4444.23    176.19 o 
   2  -3  10     1004.12      887.59     72.27 o 
   3  -3  10     3258.37     2655.33     97.63 o 
   4  -3  10       80.52      100.02     17.39 o 
   5  -3  10     4393.06     4029.59     85.83 o 
   6  -3  10      779.23      765.10     33.36 o 
   7  -3  10      554.94      584.12     28.95 o 
   8  -3  10      460.85      480.42     27.01 o 
  -8  -2  10     3479.23     3892.67    120.56 o 
  -7  -2  10     4276.62     4442.90    114.07 o 
  -6  -2  10      828.16      822.58     40.93 o 
  -5  -2  10        2.91      -11.58     15.44 o 
  -4  -2  10      480.89      622.07     38.65 o 
  -3  -2  10     4818.82     4690.74    133.71 o 
  -2  -2  10      440.41      447.55     24.33 o 
  -1  -2  10     1533.20     1502.94     63.88 o 
   0  -2  10      456.58      303.75     55.38 o 
   1  -2  10     9620.78     8908.18    956.97 o 
   2  -2  10      891.15      905.63     67.74 o 
   3  -2  10     1823.30     1842.71    104.27 o 
   4  -2  10      362.22      346.34     36.85 o 
   5  -2  10      388.55      391.02     25.10 o 
   6  -2  10        6.79       26.62     13.40 o 
   7  -2  10     4784.42     5032.40    114.33 o 
   8  -2  10       71.01       99.10     16.89 o 
   9  -2  10       24.05       30.15     10.72 o 
  -8  -1  10      604.81      649.20     49.93 o 
  -7  -1  10      296.23      309.38     23.85 o 
  -6  -1  10     1492.90     1534.02     53.95 o 
  -5  -1  10     8781.07     8395.50    181.62 o 
  -4  -1  10      978.04     1027.85     50.88 o 
  -3  -1  10     2642.21     2778.13     75.96 o 
  -2  -1  10     5332.16     5542.96    147.97 o 
  -1  -1  10     1769.98     1641.25     52.30 o 
   0  -1  10     6860.47     7318.58    263.05 o 
   1  -1  10      371.47      443.03     62.09 o 
   2  -1  10      725.40      742.56     65.19 o 
   3  -1  10      977.57      915.28     78.48 o 
   4  -1  10     2070.16     1970.82    127.60 o 
   5  -1  10    10758.02    10103.35    206.25 o 
   6  -1  10     1002.42     1015.22     48.22 o 
   7  -1  10      676.50      651.22     34.57 o 
   8  -1  10      179.17      225.16     21.84 o 
   9  -1  10     1900.67     1894.20    122.07 o 
  -8   0  10     3363.37     3707.46    113.15 o 
  -7   0  10     2800.18     2939.39     69.17 o 
  -6   0  10      191.68      159.86     17.74 o 
  -5   0  10       79.99       87.47     18.89 o 
  -4   0  10     9532.05     8614.41    602.04 o 
  -3   0  10     5821.19     5689.88    170.30 o 
  -2   0  10       66.28       55.38     16.30 o 
  -1   0  10    13004.15    13330.85    322.17 o 
   0   0  10    13103.29    12358.90    321.05 o 
   1   0  10      237.90      198.97     24.33 o 
   2   0  10     4638.97     4467.87    251.72 o 
   3   0  10     8767.60     7690.98    418.70 o 
   4   0  10     9498.17     9135.03    484.15 o 
   5   0  10       71.13       57.92     30.43 o 
   6   0  10      875.90      881.62     43.30 o 
   7   0  10     3518.58     3618.60     78.94 o 
   8   0  10        0.98        3.57     15.75 o 
   9   0  10      633.21      603.06     34.20 o 
  -8   1  10       58.54       70.48     38.60 o 
  -7   1  10       56.88       36.60     16.57 o 
  -6   1  10     1462.55     1324.87     44.22 o 
  -5   1  10      512.13      450.72     30.68 o 
  -4   1  10     1728.01     1576.48     65.50 o 
  -3   1  10    12489.59    12822.63    944.80 o 
  -2   1  10     6658.37     6555.80    175.14 o 
  -1   1  10     1931.90     2149.39    131.84 o 
   0   1  10     9851.27     9768.37    388.27 o 
   1   1  10    25125.34    24329.98    879.47 o 
   2   1  10     1812.64     1536.85     80.41 o 
   3   1  10      210.48      235.19     24.84 o 
   4   1  10      180.75      194.31     22.05 o 
   5   1  10     5902.50     5353.82    336.05 o 
   6   1  10       84.05       94.73     19.34 o 
   7   1  10        6.75      -14.99     14.99 o 
   8   1  10      532.97      557.36     42.99 o 
   9   1  10     1079.58     1082.83    109.27 o 
  -8   2  10     1114.76     1075.45     47.80 o 
  -7   2  10     1023.89     1108.33     44.37 o 
  -6   2  10     1140.17     1085.94     38.31 o 
  -5   2  10     1625.20     1674.18     80.24 o 
  -4   2  10    11858.47    10947.55    501.78 o 
  -3   2  10     2213.10     2312.60    141.38 o 
  -2   2  10      230.74      251.74     45.31 o 
  -1   2  10     5288.48     5557.61    277.37 o 
   0   2  10     5337.31     5108.50    185.30 o 
   1   2  10      491.17      687.62     37.66 o 
   2   2  10    11495.58    11325.68    506.80 o 
   3   2  10    10563.05     9797.02    568.06 o 
   4   2  10      448.26      405.47     76.78 o 
   5   2  10     1877.51     1874.26     69.79 o 
   6   2  10     2241.51     2182.11     50.15 o 
   7   2  10      543.14      567.24     34.01 o 
   8   2  10       16.04       39.37     30.78 o 
   9   2  10     1579.00     1386.49     58.25 o 
  -8   3  10       31.11       28.39     12.03 o 
  -7   3  10       14.47       13.82     18.58 o 
  -6   3  10     4724.14     4417.65    123.70 o 
  -5   3  10      232.01      194.39     23.62 o 
  -4   3  10     1937.92     1831.89     53.88 o 
  -3   3  10     1812.19     1605.99    129.22 o 
  -2   3  10     1685.33     1594.18     54.64 o 
  -1   3  10      171.21      199.34     19.54 o 
   0   3  10     7215.99     6941.68    153.85 o 
   1   3  10    11508.87    12749.60    387.26 o 
   2   3  10      283.55      187.38     15.54 o 
   3   3  10     6856.58     6500.45    591.13 o 
   4   3  10     1144.98     1107.99     65.31 o 
   5   3  10     6654.60     6224.04    177.84 o 
   6   3  10      424.20      381.48     33.52 o 
   7   3  10      845.34      745.15     42.82 o 
   8   3  10      581.90      650.18     45.01 o 
   9   3  10      143.72      186.66     30.21 o 
  -8   4  10      465.26      400.24     37.76 o 
  -7   4  10       19.03       37.89     22.77 o 
  -6   4  10     5063.86     5030.52    139.52 o 
  -5   4  10      491.17      508.03     35.36 o 
  -4   4  10     2624.03     2268.11     57.81 o 
  -3   4  10       62.16       12.80     12.29 o 
  -2   4  10     9017.39     8498.72    255.25 o 
  -1   4  10     2746.22     2832.15     82.63 o 
   0   4  10     5165.30     4950.26    129.09 o 
   1   4  10     3379.87     3560.96     87.55 o 
   2   4  10    19954.14    19445.97    452.34 o 
   3   4  10      599.65      590.08     31.69 o 
   4   4  10       11.88        6.99     11.26 o 
   5   4  10       78.77       63.61     25.76 o 
   6   4  10     1847.96     1757.89     72.18 o 
   7   4  10      475.39      490.35     55.47 o 
   8   4  10      310.01      306.77     32.45 o 
   9   4  10     2588.01     2817.29    158.59 o 
  -7   5  10      455.68      431.69     30.95 o 
  -6   5  10     4514.10     4319.77    121.84 o 
  -5   5  10      571.40      602.15     24.56 o 
  -4   5  10     6668.90     5854.34    139.83 o 
  -3   5  10     1139.42     1066.09     43.40 o 
  -2   5  10      424.76      472.40     45.31 o 
  -1   5  10     3289.18     3357.15    142.64 o 
   0   5  10    10214.95     9206.35    339.83 o 
   1   5  10     1633.97     1631.65     64.01 o 
   2   5  10      460.17      404.89     47.41 o 
   3   5  10      224.48      233.97     24.27 o 
   4   5  10     3627.70     3360.86     99.59 o 
   5   5  10       85.06       78.82     22.89 o 
   6   5  10     2807.64     2697.37     60.78 o 
   7   5  10     2978.33     2814.86     79.66 o 
   8   5  10     1532.98     1505.33     57.06 o 
   9   5  10       15.58       26.01     15.03 o 
  -7   6  10      216.93      201.08     24.65 o 
  -6   6  10     1806.04     1876.86     70.61 o 
  -5   6  10     1162.32     1081.32     41.14 o 
  -4   6  10       56.58       62.17     12.82 o 
  -3   6  10      399.65      358.45     22.64 o 
  -2   6  10     6441.59     5992.52    121.98 o 
  -1   6  10     1022.04     1046.64     51.81 o 
   0   6  10      443.37      475.76     46.15 o 
   1   6  10      313.99      388.49     40.28 o 
   2   6  10    13151.18    13130.72    474.92 o 
   3   6  10     1135.85     1142.93     53.83 o 
   4   6  10     1924.24     1857.98     55.32 o 
   5   6  10     1825.49     1645.66     40.92 o 
   6   6  10     4270.21     3967.66     77.17 o 
   7   6  10       99.95      116.62     19.51 o 
   8   6  10       72.83       74.07     17.36 o 
   9   6  10     1501.18     1488.12     52.93 o 
  -6   7  10      208.86      216.08     19.75 o 
  -5   7  10      113.96       87.14     35.57 o 
  -4   7  10     6327.10     6159.38    290.75 o 
  -3   7  10       76.26       93.43     12.49 o 
  -2   7  10      263.03      255.83     24.16 o 
  -1   7  10      253.13      305.99     29.55 o 
   0   7  10     8372.39     7501.93    230.34 o 
   1   7  10     2272.24     2283.13    109.08 o 
   2   7  10     1602.98     1436.54     52.79 o 
   3   7  10      263.25      334.20     19.14 o 
   4   7  10     5871.31     5721.75    108.42 o 
   5   7  10      102.75      108.41     13.48 o 
   6   7  10     1938.40     1795.91     40.48 o 
   7   7  10     3161.91     3036.23     74.08 o 
   8   7  10     1241.05     1431.37     46.17 o 
   9   7  10       70.78       85.29     14.67 o 
  -6   8  10      645.10      713.68     38.82 o 
  -5   8  10        5.88       -3.01     13.11 o 
  -4   8  10       28.97       23.87     16.42 o 
  -3   8  10        1.61       -3.54     14.54 o 
  -2   8  10     4194.20     3840.42    109.23 o 
  -1   8  10      420.04      330.98     20.22 o 
   0   8  10     1237.18     1172.66     43.57 o 
   1   8  10      119.31      176.10     21.78 o 
   2   8  10     2085.19     2143.76     53.76 o 
   3   8  10      534.78      489.48     28.62 o 
   4   8  10     3189.62     3096.05     57.11 o 
   5   8  10      928.21      775.74     29.45 o 
   6   8  10     1303.40     1386.40     39.21 o 
   7   8  10       29.39       32.92     16.08 o 
   8   8  10     1041.86     1089.62     42.32 o 
   9   8  10      153.81      140.84     23.18 o 
  -5   9  10       56.88       39.04     11.04 o 
  -4   9  10     4523.90     4508.68    101.02 o 
  -3   9  10       93.14      130.28     19.33 o 
  -2   9  10     1757.36     1633.40     52.47 o 
  -1   9  10       17.42       20.63     16.18 o 
   0   9  10     3330.23     3194.70     95.45 o 
   1   9  10     1031.28      983.35     33.22 o 
   2   9  10     1329.60     1228.36     33.90 o 
   3   9  10        8.38       15.64     12.47 o 
   4   9  10     1376.49     1354.30     36.82 o 
   5   9  10        0.50      -12.01     13.62 o 
   6   9  10     2485.38     2759.49     82.88 o 
   7   9  10      538.70      639.32     30.97 o 
   8   9  10       87.26      113.64     24.79 o 
  -4  10  10      950.41      926.65     30.79 o 
  -3  10  10        3.64       13.21     16.83 o 
  -2  10  10     3495.11     3560.55     99.31 o 
  -1  10  10      526.91      498.78     31.00 o 
   0  10  10     1171.34     1158.90     54.81 o 
   1  10  10      564.87      553.68     34.94 o 
   2  10  10     1656.58     1616.93     53.39 o 
   3  10  10      270.55      270.33     21.71 o 
   4  10  10     3960.04     4195.24     99.55 o 
   5  10  10      482.97      469.68     67.13 o 
   6  10  10      238.36      224.89     27.29 o 
   7  10  10       13.41       36.35     15.89 o 
   8  10  10     1367.46     1559.02     70.06 o 
  -3  11  10      315.32      328.46     21.66 o 
  -2  11  10     2000.69     2092.27     63.53 o 
  -1  11  10      462.23      445.24     49.51 o 
   0  11  10      946.25      914.78     41.48 o 
   1  11  10      493.78      496.09     40.70 o 
   2  11  10     4110.79     4202.27    115.32 o 
   3  11  10       41.21       48.87     22.70 o 
   4  11  10     1411.46     1458.14     55.02 o 
   5  11  10        0.64        0.86     24.30 o 
   6  11  10      872.95     1015.52     58.01 o 
   7  11  10        6.59        4.37     14.87 o 
  -2  12  10     1393.91     1403.11     83.49 o 
  -1  12  10      484.12      469.53     84.75 o 
   0  12  10     4011.14     4014.56    103.07 o 
   1  12  10        4.24       22.61     15.53 o 
   2  12  10       31.56       39.11     19.06 o 
   3  12  10      169.12      188.75     21.35 o 
   4  12  10     1653.28     1742.57     66.40 o 
   5  12  10       54.87       66.44     22.17 o 
   6  12  10       27.30       39.08     18.12 o 
  -1  13  10        2.11      -11.75     11.75 o 
   0  13  10        4.14        5.91     12.83 o 
   1  13  10      415.87      474.52     43.21 o 
   2  13  10     4852.54     4689.31    124.27 o 
   3  13  10      188.72      198.75     28.11 o 
   4  13  10      162.27      116.30     22.56 o 
   5  13  10        6.07        5.44     20.56 o 
  -3 -10  11      607.64      649.45     28.53 o 
  -2 -10  11     3055.41     3107.94    101.53 o 
  -5  -9  11      645.42      684.13     27.47 o 
  -4  -9  11     1148.00     1218.54     36.85 o 
  -3  -9  11      139.81      156.42     12.87 o 
  -2  -9  11      345.99      423.50     45.73 o 
  -1  -9  11     1622.82     1702.57     51.97 o 
  -6  -8  11     1881.42     1849.09     56.20 o 
  -5  -8  11     1046.01     1094.27     35.79 o 
  -4  -8  11      668.12      717.17     50.18 o 
  -3  -8  11      741.46      767.89     28.58 o 
  -2  -8  11     3941.76     4104.73     98.94 o 
  -1  -8  11       13.27        7.85     10.95 o 
  -6  -7  11      275.01      236.98     24.04 o 
  -5  -7  11      460.13      413.15     30.78 o 
  -4  -7  11     2982.26     3037.32     79.51 o 
  -3  -7  11       27.20       13.53     11.28 o 
  -2  -7  11      994.04     1051.62     51.36 o 
  -1  -7  11     2047.15     2029.70     57.52 o 
   0  -7  11     1609.78     1617.74     61.25 o 
  -7  -6  11      189.68      191.70     20.98 o 
  -6  -6  11     1181.83     1136.68     68.17 o 
  -5  -6  11      156.80      133.70     17.68 o 
  -4  -6  11     2896.76     3035.53     81.79 o 
  -3  -6  11     2323.58     2152.53     55.87 o 
  -2  -6  11     3505.09     3310.35     86.09 o 
  -1  -6  11      320.86      333.63     22.36 o 
   0  -6  11     4471.19     4299.43    144.32 o 
   5  -6  11     2485.35     2388.53     68.21 o 
   6  -6  11       13.03       -0.84     23.49 o 
  -7  -5  11      583.68      593.57     30.63 o 
  -6  -5  11      807.87      849.59     44.38 o 
  -5  -5  11      288.44      258.35     23.41 o 
  -4  -5  11     1958.26     1894.80     59.51 o 
  -3  -5  11      335.29      367.55     23.77 o 
  -2  -5  11     1187.56     1199.76     42.49 o 
  -1  -5  11     1348.00     1317.44     43.43 o 
   0  -5  11       48.13       28.19     12.58 o 
   4  -5  11        3.50       19.60     19.72 o 
   5  -5  11      215.87      203.13     17.08 o 
   6  -5  11     2776.64     3005.51     68.40 o 
   7  -5  11       24.24       26.76      9.79 o 
  -7  -4  11        4.24        3.81     10.72 o 
  -6  -4  11      525.06      537.62     32.04 o 
  -5  -4  11        9.57       -4.58     13.43 o 
  -4  -4  11    12849.69    11818.16    232.74 o 
  -3  -4  11     1275.25     1184.81     53.01 o 
  -2  -4  11        7.10        9.91     11.80 o 
  -1  -4  11      868.10      891.17     64.89 o 
   0  -4  11     9591.41     8150.12    346.12 o 
   1  -4  11       33.02       26.01     39.44 o 
   2  -4  11       11.35        3.36     39.44 o 
   3  -4  11     2702.70     2319.21    149.36 o 
   4  -4  11     4483.63     4303.18     95.59 o 
   5  -4  11      305.24      287.80     19.57 o 
   6  -4  11      166.35      163.30     16.28 o 
   7  -4  11      988.16      956.79     31.39 o 
   8  -4  11      824.39      845.02     42.34 o 
  -8  -3  11      137.74      104.39     14.35 o 
  -7  -3  11        7.90       14.73     11.40 o 
  -6  -3  11     4999.75     5055.80    134.17 o 
  -5  -3  11      682.63      736.90     51.96 o 
  -4  -3  11     2105.58     1988.23     77.63 o 
  -3  -3  11      940.19     1016.27     42.15 o 
  -2  -3  11     8093.80     7197.20    184.18 o 
  -1  -3  11       46.28       53.51     38.60 o 
   0  -3  11      610.05      634.34     79.71 o 
   1  -3  11     2878.25     2318.37    158.59 o 
   2  -3  11     9453.03     8962.18    452.26 o 
   3  -3  11      830.56      863.41    117.47 o 
   4  -3  11      775.30      816.77     33.40 o 
   5  -3  11      907.81      915.44     35.83 o 
   6  -3  11      672.10      634.63     37.14 o 
   7  -3  11        0.31       16.65     15.74 o 
   8  -3  11      555.56      566.38     44.45 o 
  -8  -2  11     3949.28     4267.88    124.97 o 
  -7  -2  11       14.00       28.39     12.38 o 
  -6  -2  11      315.51      303.28     32.25 o 
  -5  -2  11       89.95       97.49     20.63 o 
  -4  -2  11    12601.21    11436.33    205.94 o 
  -3  -2  11     1470.20     1449.13     45.62 o 
  -2  -2  11     1204.22     1068.79     84.40 o 
  -1  -2  11       16.30        3.03     17.20 o 
   0  -2  11     8871.96     7741.32    399.40 o 
   1  -2  11     2364.83     2254.86    177.05 o 
   2  -2  11      719.56      856.07     70.85 o 
   3  -2  11      297.88      372.02     38.43 o 
   4  -2  11      148.56      143.37     23.10 o 
   5  -2  11      233.54      256.80     21.70 o 
   6  -2  11     1895.16     1702.11     48.31 o 
   7  -2  11      520.91      527.14     31.32 o 
   8  -2  11     1505.70     1454.25    103.71 o 
  -8  -1  11      111.11       95.63     14.40 o 
  -7  -1  11        5.34        8.88     16.33 o 
  -6  -1  11     7053.28     7309.39    177.93 o 
  -5  -1  11     1036.93     1016.63     46.19 o 
  -4  -1  11      440.81      424.14     31.38 o 
  -3  -1  11      163.08      195.73     26.16 o 
  -2  -1  11    10803.98    10415.94    519.44 o 
  -1  -1  11      979.33     1097.10     38.38 o 
   0  -1  11     1820.49     1692.42    124.18 o 
   1  -1  11      432.47      471.61     47.90 o 
   2  -1  11     9461.27     8693.97    316.94 o 
   3  -1  11      111.67      141.10     40.70 o 
   4  -1  11     7868.89     7059.67    255.02 o 
   5  -1  11      189.27      194.30     20.56 o 
   6  -1  11     2306.91     2261.11     55.73 o 
   7  -1  11      398.71      360.74     39.18 o 
   8  -1  11      694.99      623.36     34.39 o 
   9  -1  11      223.51      183.87     27.12 o 
  -8   0  11     2903.11     3309.32    166.98 o 
  -7   0  11       15.72       22.41     12.23 o 
  -6   0  11      158.03      147.24     14.73 o 
  -5   0  11       69.49       54.30     15.83 o 
  -4   0  11    12247.60    11692.71    365.64 o 
  -3   0  11     1720.39     1907.46    111.09 o 
  -2   0  11    14135.83    15521.84    869.70 o 
  -1   0  11        4.35       25.91     12.06 o 
   0   0  11    10211.43     9696.96    257.05 o 
   1   0  11     3358.99     2813.59    123.70 o 
   2   0  11     4565.24     4077.19    170.49 o 
   3   0  11      169.60      175.12     40.63 o 
   4   0  11     1022.80      944.05     71.74 o 
   5   0  11      326.76      357.12     26.90 o 
   6   0  11     3626.28     3392.24     99.23 o 
   7   0  11       10.68       19.14     15.75 o 
   8   0  11      164.05      166.86     19.85 o 
   9   0  11      335.48      316.71     33.91 o 
  -8   1  11      313.30      303.52     27.62 o 
  -7   1  11       35.96       42.64     23.07 o 
  -6   1  11     2772.12     2891.73     72.10 o 
  -5   1  11      485.08      548.97     32.31 o 
  -4   1  11     3139.28     2973.21     80.51 o 
  -3   1  11     1129.76     1028.00    143.06 o 
  -2   1  11    13777.54    14543.63    391.41 o 
  -1   1  11      794.49      865.16     38.66 o 
   0   1  11     5158.34     5277.37    200.24 o 
   1   1  11     1531.42     1653.90     59.24 o 
   2   1  11       51.40       48.46     12.59 o 
   3   1  11       59.96       48.07     18.04 o 
   4   1  11    15156.60    14444.09    473.57 o 
   5   1  11       28.55       42.64     31.00 o 
   6   1  11      148.73      193.11     22.69 o 
   7   1  11      129.03      134.91     21.88 o 
   8   1  11     2178.58     2072.06    101.25 o 
   9   1  11        2.67       22.42     20.23 o 
  -8   2  11     3897.66     3849.23    122.54 o 
  -7   2  11        9.31       19.03     12.29 o 
  -6   2  11     2031.35     2037.28     54.84 o 
  -5   2  11      738.08      683.43     34.95 o 
  -4   2  11     2624.01     2387.63    106.70 o 
  -3   2  11      153.45      129.81     29.46 o 
  -2   2  11     4168.57     3879.25    147.98 o 
  -1   2  11      845.10      926.63     86.30 o 
   0   2  11     3271.51     3262.17    102.97 o 
   1   2  11     3055.98     2918.56     93.56 o 
   2   2  11    17052.54    15971.42    416.30 o 
   3   2  11      189.85      218.11     28.73 o 
   4   2  11     1427.54     1438.41     58.98 o 
   5   2  11       80.04      101.44     25.53 o 
   6   2  11     3917.93     3802.05     81.70 o 
   7   2  11      662.84      716.95     34.25 o 
   8   2  11       16.86       35.87     21.09 o 
   9   2  11       26.76       36.48     20.16 o 
  -7   3  11       17.11       31.73     13.75 o 
  -6   3  11      177.35      245.02     41.13 o 
  -5   3  11       55.14       20.13     17.68 o 
  -4   3  11     4947.79     4586.18     89.65 o 
  -3   3  11      434.59      469.84     34.02 o 
  -2   3  11     4653.18     4518.53    169.50 o 
  -1   3  11      680.71      720.39     38.26 o 
   0   3  11    12616.48    12516.26    265.44 o 
   1   3  11      714.08      722.59     41.30 o 
   2   3  11     2769.78     2768.31    130.48 o 
   3   3  11       11.42       -1.25     48.67 o 
   4   3  11     7525.51     7199.99    267.22 o 
   5   3  11      403.26      384.47     45.25 o 
   6   3  11     1382.71     1240.72     37.18 o 
   7   3  11       10.03       28.11     30.45 o 
   8   3  11      614.06      529.06     39.34 o 
   9   3  11       79.52       79.20     21.86 o 
  -7   4  11      699.28      721.16     30.41 o 
  -6   4  11     2175.23     2249.31     58.90 o 
  -5   4  11      138.07      130.72     18.56 o 
  -4   4  11      852.04      947.78     31.38 o 
  -3   4  11     1259.86     1177.48     92.42 o 
  -2   4  11     6824.61     6965.15    178.50 o 
  -1   4  11       57.36       64.80     15.67 o 
   0   4  11       97.43       88.31     15.15 o 
   1   4  11      912.30      952.60     37.69 o 
   2   4  11    11066.34    10579.39    299.38 o 
   3   4  11     4351.18     4286.12    125.89 o 
   4   4  11        9.18       20.23     19.24 o 
   5   4  11      335.78      333.67     31.94 o 
   6   4  11     8038.72     7716.54    179.65 o 
   7   4  11      510.62      542.55     51.13 o 
   8   4  11     2143.13     1897.32     70.98 o 
   9   4  11       96.98      101.57     20.42 o 
  -7   5  11      958.03     1048.21     38.33 o 
  -6   5  11       15.49        9.13     15.38 o 
  -5   5  11       85.30      111.06     15.14 o 
  -4   5  11     3587.77     3402.20     80.72 o 
  -3   5  11      282.85      365.70     19.13 o 
  -2   5  11     1056.55      894.33     33.73 o 
  -1   5  11      106.39       94.82     23.49 o 
   0   5  11    16906.10    16263.47    443.22 o 
   1   5  11     1493.87     1566.78     61.56 o 
   2   5  11       24.80       21.10     14.01 o 
   3   5  11       18.81       26.54     12.98 o 
   4   5  11     6414.04     6281.31    156.06 o 
   5   5  11      199.59      197.47     25.96 o 
   6   5  11      380.11      309.81     18.99 o 
   7   5  11      379.30      391.97     28.46 o 
   8   5  11     1416.93     1499.86     52.16 o 
   9   5  11      119.83       82.10     16.48 o 
  -7   6  11      492.12      542.52     54.54 o 
  -6   6  11     3296.15     3477.47     83.65 o 
  -5   6  11      924.85      915.09     42.58 o 
  -4   6  11       10.40       27.87     11.28 o 
  -3   6  11     2441.47     2177.65     55.33 o 
  -2   6  11     7634.04     6409.51    118.42 o 
  -1   6  11      301.36      339.45     37.91 o 
   0   6  11     3947.47     3847.17    160.26 o 
   1   6  11     1889.97     1797.30     88.94 o 
   2   6  11     7935.39     7109.71    176.44 o 
   3   6  11      476.96      460.44     30.61 o 
   4   6  11     1163.87     1097.58     40.94 o 
   5   6  11     2612.26     2538.30     51.08 o 
   6   6  11     2476.82     2508.47     63.09 o 
   7   6  11      709.11      760.31     42.99 o 
   8   6  11     2555.94     2570.12     87.01 o 
   9   6  11      224.97      217.26     18.17 o 
  -6   7  11       40.62       35.72     12.29 o 
  -5   7  11       34.91       36.78     11.89 o 
  -4   7  11     4709.49     4511.96    104.61 o 
  -3   7  11      111.27      131.19     13.96 o 
  -2   7  11      114.93       84.22     12.80 o 
  -1   7  11     2417.78     2159.96     44.82 o 
   0   7  11     7137.48     6635.86    148.84 o 
   1   7  11      579.67      584.81     28.35 o 
   2   7  11      861.03      768.45     29.08 o 
   3   7  11     2308.28     2366.53     52.70 o 
   4   7  11     1380.26     1292.12     32.98 o 
   5   7  11      323.90      381.01     21.05 o 
   6   7  11     4943.92     4751.10    102.94 o 
   7   7  11      511.06      542.29     29.26 o 
   8   7  11      848.73      954.63     35.49 o 
   9   7  11        3.27        8.09     11.52 o 
  -6   8  11     2214.34     2171.53    100.69 o 
  -5   8  11        3.39        2.60     12.66 o 
  -4   8  11      109.44      118.20     16.45 o 
  -3   8  11     2186.38     2144.68     61.60 o 
  -2   8  11     2083.68     2000.12     52.44 o 
  -1   8  11      689.31      602.32     32.96 o 
   0   8  11     2329.79     2147.08     51.39 o 
   1   8  11     3119.67     2938.89     93.74 o 
   2   8  11     2661.65     2438.00     62.21 o 
   3   8  11     1161.20     1158.25     29.34 o 
   4   8  11     2839.89     2635.83     49.68 o 
   5   8  11      823.36      849.72     27.69 o 
   6   8  11      457.65      549.56     25.51 o 
   7   8  11       66.23       39.14     14.64 o 
   8   8  11     1899.35     2111.82     88.52 o 
   9   8  11       80.15       95.36     25.59 o 
  -5   9  11      644.82      679.69     26.23 o 
  -4   9  11     1528.88     1601.29     44.93 o 
  -3   9  11       26.43        5.38     15.46 o 
  -2   9  11     4421.80     4444.50    118.76 o 
  -1   9  11     2133.16     1872.96     49.80 o 
   0   9  11     1962.94     1810.72     59.55 o 
   1   9  11      201.11      226.50     18.17 o 
   2   9  11     3526.81     3283.20     64.90 o 
   3   9  11     3369.22     3310.77     65.50 o 
   4   9  11        9.50       14.01     10.67 o 
   5   9  11      662.28      694.57     28.72 o 
   6   9  11     2463.66     2840.33     82.52 o 
   7   9  11      659.71      857.80     33.30 o 
   8   9  11       33.72       44.40     19.53 o 
  -4  10  11      928.16      825.09     28.97 o 
  -3  10  11     1515.24     1511.19     49.76 o 
  -2  10  11      328.41      308.12     25.29 o 
  -1  10  11      489.20      463.11     31.35 o 
   0  10  11     1392.70     1151.59     55.43 o 
   1  10  11      686.18      689.58     41.73 o 
   2  10  11       46.29       49.31     19.26 o 
   3  10  11      145.90      139.60     16.55 o 
   4  10  11     1796.25     1653.95     44.27 o 
   5  10  11     2143.26     2463.41     86.64 o 
   6  10  11       54.88       73.66     28.52 o 
   7  10  11      738.95      842.82     36.35 o 
   8  10  11      222.39      269.97     25.78 o 
  -3  11  11      470.03      409.73     52.47 o 
  -2  11  11     1231.66     1225.64     42.36 o 
  -1  11  11     1356.08     1400.29     57.03 o 
   0  11  11       91.46      133.41     27.69 o 
   1  11  11     1440.11     1586.27     55.36 o 
   2  11  11     3931.31     4153.53    134.67 o 
   3  11  11      705.13      863.49     43.69 o 
   4  11  11       82.11       99.17     18.89 o 
   5  11  11      298.21      447.30     41.11 o 
   6  11  11      880.47     1065.94     54.83 o 
   7  11  11       19.43       16.57     12.95 o 
  -2  12  11       88.39       93.98     15.94 o 
  -1  12  11      847.60      949.08     35.33 o 
   0  12  11      552.05      600.09    112.02 o 
   1  12  11      585.04      638.08     46.57 o 
   2  12  11      109.52       76.10     15.66 o 
   3  12  11     1134.96     1257.62     44.96 o 
   4  12  11     2248.95     2395.80     77.04 o 
   5  12  11        9.93        5.62     17.53 o 
   6  12  11       70.01       58.10     16.53 o 
   0  13  11       20.70       29.37     11.75 o 
   1  13  11     1988.52     2104.62     68.29 o 
   2  13  11     1332.86     1486.95     45.27 o 
   3  13  11      269.10      260.74     27.69 o 
   4  13  11       56.27       80.47     17.74 o 
  -4  -9  12     1065.05     1140.12     37.55 o 
  -3  -9  12        5.14       12.17      8.38 o 
  -2  -9  12     2178.36     2247.43     92.72 o 
  -5  -8  12       20.38       12.43      8.44 o 
  -4  -8  12      929.46      979.41     33.18 o 
  -3  -8  12      407.26      393.69     31.68 o 
  -2  -8  12     3999.43     4179.66     98.38 o 
  -1  -8  12      116.94      145.16     16.78 o 
  -6  -7  12      493.98      514.86     25.30 o 
  -5  -7  12       22.73       33.58     10.65 o 
  -4  -7  12      821.65      904.89     34.38 o 
  -3  -7  12       24.34       18.11     14.91 o 
  -2  -7  12     5383.45     5286.66    123.10 o 
  -1  -7  12      400.58      391.18     29.79 o 
   0  -7  12       47.11       53.70     11.75 o 
  -6  -6  12      490.90      471.31     36.92 o 
  -5  -6  12      272.07      256.14     20.11 o 
  -4  -6  12     5444.03     5486.07    129.74 o 
  -3  -6  12      290.85      281.50     22.42 o 
  -2  -6  12      393.96      392.20     31.53 o 
  -1  -6  12       14.25        0.72     12.21 o 
   0  -6  12     5483.70     5157.02    139.06 o 
   5  -6  12      182.96      119.99     31.88 o 
   6  -6  12      187.71      176.21     29.37 o 
  -7  -5  12        8.21        8.39     11.75 o 
  -6  -5  12     2064.79     2014.62     70.68 o 
  -5  -5  12     1454.23     1520.72     49.45 o 
  -4  -5  12      767.57      797.94     67.63 o 
  -3  -5  12      529.66      451.55     27.83 o 
  -2  -5  12     5896.27     5701.11    134.11 o 
  -1  -5  12       83.37       73.21     15.22 o 
   0  -5  12       51.13       61.96     16.36 o 
   1  -5  12      335.93      354.93     24.33 o 
   4  -5  12     1046.95     1011.93     41.11 o 
   5  -5  12        8.43       10.59      9.15 o 
   6  -5  12      668.76      729.30     26.52 o 
   7  -5  12        1.47      -17.62     17.62 o 
  -7  -4  12      350.43      255.08     23.49 o 
  -6  -4  12       35.71       54.05     15.06 o 
  -5  -4  12      378.62      337.92     22.99 o 
  -4  -4  12     3735.94     3846.67     89.16 o 
  -3  -4  12       16.07       27.46     15.32 o 
  -2  -4  12       48.32       48.34     14.75 o 
  -1  -4  12     2031.46     1739.87     55.29 o 
   0  -4  12     4972.62     4635.10    115.85 o 
   1  -4  12       39.44       46.33     12.72 o 
   2  -4  12     3252.48     3161.42     94.22 o 
   3  -4  12       96.97       55.09     24.75 o 
   4  -4  12     1764.57     1565.76     49.37 o 
   5  -4  12       44.60       44.99     11.89 o 
   6  -4  12     2106.36     2152.87     59.68 o 
   7  -4  12      904.89     1009.46     33.67 o 
  -7  -3  12      528.74      521.95     23.99 o 
  -6  -3  12     3820.62     3761.37    122.56 o 
  -5  -3  12     1909.01     1993.88    103.63 o 
  -4  -3  12     1171.46     1219.32     42.79 o 
  -3  -3  12      558.79      532.75     28.63 o 
  -2  -3  12     2381.25     2410.10     65.64 o 
  -1  -3  12      391.59      359.74     72.58 o 
   0  -3  12      413.20      433.80     34.11 o 
   1  -3  12     4440.94     3684.39    224.03 o 
   2  -3  12     5761.04     4710.58    276.90 o 
   3  -3  12     1579.01     1382.90     44.85 o 
   4  -3  12      839.88      728.55     31.46 o 
   5  -3  12      405.86      459.36     25.84 o 
   6  -3  12      409.82      448.19     25.44 o 
   7  -3  12      448.46      392.18     21.48 o 
   8  -3  12     1646.23     1786.81     43.35 o 
  -7  -2  12     2043.24     2134.76     58.44 o 
  -6  -2  12      667.03      697.41     42.69 o 
  -5  -2  12     1724.55     1704.81    122.97 o 
  -4  -2  12     1746.84     1602.43     42.26 o 
  -3  -2  12      694.22      663.90     36.94 o 
  -2  -2  12     1635.85     1499.50     56.47 o 
  -1  -2  12     1290.05     1212.62     58.07 o 
   0  -2  12     3123.15     2498.77    165.30 o 
   1  -2  12      117.29       77.13     43.21 o 
   3  -2  12      704.71      584.84     95.65 o 
   4  -2  12      861.27      808.64     76.54 o 
   5  -2  12      320.68      331.61     24.95 o 
   6  -2  12     1175.11     1196.44     42.05 o 
   7  -2  12      306.50      327.89     24.15 o 
   8  -2  12       24.55        7.01     10.54 o 
  -7  -1  12     1443.28     1530.87     46.21 o 
  -6  -1  12     1696.49     1649.58     55.39 o 
  -5  -1  12      189.16      170.67     21.32 o 
  -4  -1  12     2604.43     2863.52    111.00 o 
  -3  -1  12     5187.98     4920.18    138.61 o 
  -2  -1  12     1456.35     1423.26     43.83 o 
  -1  -1  12       81.74       89.29     30.63 o 
   0  -1  12     6881.25     5719.15    310.46 o 
   1  -1  12     3615.37     3424.68    145.35 o 
   2  -1  12     1893.12     1948.76    101.65 o 
   3  -1  12      126.73      152.49     40.70 o 
   4  -1  12      172.44      155.21     32.09 o 
   5  -1  12     2722.45     2264.73     89.14 o 
   6  -1  12      228.96      174.37     20.85 o 
   7  -1  12      137.40      116.36     20.33 o 
   8  -1  12     1557.00     1521.70     49.47 o 
  -7   0  12       23.44       23.38     16.43 o 
  -6   0  12       86.81       81.42     21.55 o 
  -5   0  12     1871.08     1805.46     83.01 o 
  -4   0  12     1209.18     1120.00    116.25 o 
  -3   0  12       83.70       66.60     22.22 o 
  -2   0  12      867.96      844.71     51.96 o 
  -1   0  12     8924.51     8208.14    206.10 o 
   0   0  12     1815.52     1612.14     62.60 o 
   1   0  12     2709.29     2658.33    119.85 o 
   2   0  12     7418.68     7270.94    271.95 o 
   3   0  12      628.37      515.81     44.28 o 
   4   0  12     1094.94     1012.73    116.63 o 
   5   0  12      291.75      219.40     23.64 o 
   6   0  12     6181.94     5519.63    108.61 o 
   7   0  12     1061.77     1086.22     67.93 o 
   8   0  12       65.75       55.97     15.62 o 
   9   0  12      301.16      330.60     30.21 o 
  -7   1  12     2425.31     2589.92    145.58 o 
  -6   1  12      943.07      972.16     44.62 o 
  -5   1  12       10.25      -11.42     11.42 o 
  -4   1  12     2060.15     2104.75     60.12 o 
  -3   1  12     2995.37     2989.74    124.79 o 
  -2   1  12      172.74      196.42     29.09 o 
  -1   1  12      318.14      382.22     28.00 o 
   0   1  12    11597.61    11672.86    369.72 o 
   1   1  12     3963.58     3628.55    108.77 o 
   2   1  12     2678.44     2802.33     87.49 o 
   3   1  12     4917.89     4150.36    180.78 o 
   4   1  12     3895.98     3581.30    150.48 o 
   5   1  12     1294.13     1173.55     68.11 o 
   6   1  12      109.23      125.73     18.82 o 
   7   1  12      392.81      431.40     37.41 o 
   8   1  12      630.33      568.76     31.75 o 
   9   1  12      119.91      122.29     16.65 o 
  -7   2  12       80.39       94.13     15.86 o 
  -6   2  12       41.85       28.56     19.19 o 
  -5   2  12     1328.12     1240.29     41.97 o 
  -4   2  12      448.80      407.26     40.36 o 
  -3   2  12     1806.17     1811.45     55.80 o 
  -2   2  12     5764.30     5748.87    205.44 o 
  -1   2  12     5875.84     6093.90    166.20 o 
   0   2  12      935.52     1083.22     48.46 o 
   1   2  12     6742.15     6886.91    193.87 o 
   2   2  12      135.11      129.58     19.40 o 
   3   2  12     5813.45     5399.01    232.08 o 
   4   2  12      365.67      310.10     25.69 o 
   5   2  12     4203.29     3835.57    174.56 o 
   6   2  12     2008.18     1828.98     66.20 o 
   7   2  12      144.34      138.91     21.08 o 
   8   2  12      532.66      545.98     34.15 o 
   9   2  12      476.54      458.11     88.00 o 
  -7   3  12     1532.48     1538.62     52.94 o 
  -6   3  12       18.93       42.98     14.65 o 
  -5   3  12      197.98      174.71     25.78 o 
  -4   3  12     1275.63     1318.60     41.05 o 
  -3   3  12     2809.33     2499.06     63.51 o 
  -2   3  12      268.72      239.81     33.84 o 
  -1   3  12     1214.76     1114.82     62.48 o 
   0   3  12      202.91      267.59     34.27 o 
   1   3  12       64.34       53.17     17.96 o 
   2   3  12      796.45      745.38     44.63 o 
   3   3  12    10080.43     9836.90    260.19 o 
   4   3  12     2768.65     2465.64    113.62 o 
   5   3  12     1138.80     1031.36     37.16 o 
   6   3  12       39.34       14.67     12.33 o 
   7   3  12     4209.20     4032.45     98.36 o 
   8   3  12      302.54      289.97     31.62 o 
   9   3  12       36.01        0.74     17.38 o 
  -7   4  12      669.10      720.50     27.55 o 
  -6   4  12       64.90       65.72     16.26 o 
  -5   4  12      982.15      974.67     42.85 o 
  -4   4  12      388.51      393.26     25.65 o 
  -3   4  12     3603.92     3102.44     70.00 o 
  -2   4  12     2419.05     2236.60    107.40 o 
  -1   4  12       68.83       58.63     14.85 o 
   0   4  12       83.52      107.07     16.34 o 
   1   4  12    10323.28     9772.22    236.30 o 
   2   4  12     3098.63     3000.03    115.58 o 
   3   4  12     1085.43     1072.39     59.59 o 
   4   4  12       78.98       20.60     21.08 o 
   5   4  12     2138.42     1857.73     61.87 o 
   6   4  12      357.55      397.39     27.62 o 
   7   4  12       78.68      121.06     27.15 o 
   8   4  12      263.84      294.14     40.85 o 
   9   4  12     1544.69     1506.19    165.30 o 
  -7   5  12     1220.08     1337.16     45.72 o 
  -6   5  12       44.22       25.67     15.11 o 
  -5   5  12     7117.26     7282.64    151.19 o 
  -4   5  12       18.82        2.27     16.89 o 
  -3   5  12     1596.31     1586.01     47.66 o 
  -2   5  12      274.55      292.98     27.17 o 
  -1   5  12     4110.86     4024.33    123.18 o 
   0   5  12       40.38       57.77     16.98 o 
   1   5  12      154.12      163.68     18.95 o 
   2   5  12     2220.05     2107.99     63.69 o 
   3   5  12     6649.24     6476.44    158.98 o 
   4   5  12     1934.22     1942.30     66.31 o 
   5   5  12      161.63      127.34     14.85 o 
   6   5  12     1216.79     1061.54     41.94 o 
   7   5  12     2705.06     2494.28     83.58 o 
   8   5  12       12.61       -7.55     17.31 o 
   9   5  12       87.09       61.13     15.15 o 
  -6   6  12       10.27       21.60     12.32 o 
  -5   6  12     2133.47     2072.46     68.08 o 
  -4   6  12      232.73      235.98     19.57 o 
  -3   6  12     9000.13     8786.78    161.21 o 
  -2   6  12     1623.22     1641.99     35.35 o 
  -1   6  12      770.93      758.93     37.46 o 
   0   6  12       68.55      128.59     15.30 o 
   1   6  12    15859.35    14653.05    289.79 o 
   2   6  12     4694.23     4522.48    146.30 o 
   3   6  12      625.64      611.97     28.14 o 
   4   6  12      736.60      819.11     32.23 o 
   5   6  12     1880.70     1813.76     63.87 o 
   6   6  12       97.45      105.49     27.37 o 
   7   6  12     1157.98     1043.37     41.63 o 
   8   6  12      560.69      464.94     31.51 o 
   9   6  12      700.11      721.39     33.42 o 
  -6   7  12       45.92       42.88     13.59 o 
  -5   7  12     4023.85     4327.95     99.47 o 
  -4   7  12      239.28      291.65     20.53 o 
  -3   7  12      435.30      352.39     16.93 o 
  -2   7  12      199.29      139.17     14.23 o 
  -1   7  12     7646.56     6775.00    112.12 o 
   0   7  12      980.65      842.04     28.99 o 
   1   7  12        8.73       20.61     15.14 o 
   2   7  12      102.99       99.41     11.99 o 
   3   7  12     1135.52     1141.54     35.70 o 
   4   7  12     1098.02     1040.96     37.32 o 
   5   7  12     2548.61     2371.09     47.69 o 
   6   7  12      733.56      683.68     26.49 o 
   7   7  12     1960.76     2001.38     61.16 o 
   8   7  12        1.08       -0.66     11.91 o 
   9   7  12     1102.40     1101.44     70.34 o 
  -5   8  12       17.65       11.80     13.36 o 
  -4   8  12      150.53      127.05     14.22 o 
  -3   8  12     1593.88     1491.66     47.00 o 
  -2   8  12        7.78        5.09      8.97 o 
  -1   8  12     1283.92     1140.23     30.28 o 
   0   8  12       47.08       43.99     12.30 o 
   1   8  12     5835.52     5483.11     87.74 o 
   2   8  12     2385.41     2206.30     43.05 o 
   3   8  12     5380.25     4854.75     94.27 o 
   4   8  12      101.92      122.25     13.54 o 
   5   8  12     3958.99     4176.30     73.05 o 
   6   8  12       58.20       60.19     12.42 o 
   7   8  12     1699.54     1733.72     61.87 o 
   8   8  12      697.48      725.92     37.48 o 
  -5   9  12      555.42      582.32     42.79 o 
  -4   9  12       88.45       95.22     20.87 o 
  -3   9  12     1065.48     1147.41     41.81 o 
  -2   9  12      155.84      259.86     23.63 o 
  -1   9  12     3293.60     3171.06     69.81 o 
   0   9  12      496.12      473.44     33.58 o 
   1   9  12      571.35      558.24     21.52 o 
   2   9  12        9.91       24.70     11.63 o 
   3   9  12     2240.96     2183.78     49.83 o 
   4   9  12       12.24       12.25     13.71 o 
   5   9  12     2622.31     2825.08     74.61 o 
   6   9  12      324.92      282.98     21.36 o 
   7   9  12      418.33      414.80     28.11 o 
   8   9  12        9.37        8.65     15.89 o 
  -4  10  12      395.11      406.15     28.46 o 
  -3  10  12     2944.63     3039.79     69.15 o 
  -2  10  12      118.44       91.69     17.26 o 
  -1  10  12      319.24      321.53     25.04 o 
   0  10  12      455.64      474.64     45.31 o 
   1  10  12      273.32      235.22     23.94 o 
   2  10  12       43.72       24.72     15.87 o 
   3  10  12     4092.97     4026.61     81.31 o 
   4  10  12        1.30        1.65     12.11 o 
   5  10  12      400.56      464.27     26.21 o 
   6  10  12       10.12       32.04     23.91 o 
   7  10  12     2024.86     2102.76    114.95 o 
  -3  11  12      591.38      706.50     50.34 o 
  -2  11  12      135.77      119.77     13.59 o 
  -1  11  12     1624.41     1578.67     49.15 o 
   0  11  12      523.81      468.74     32.66 o 
   1  11  12     4126.32     4098.49    129.23 o 
   2  11  12       86.11      121.13     16.69 o 
   3  11  12      661.85      680.53     28.98 o 
   4  11  12      191.12      215.49     25.68 o 
   5  11  12     3833.22     4240.80    119.58 o 
   6  11  12      237.89      201.68     53.70 o 
   7  11  12        0.11       22.66     22.66 o 
  -1  12  12      875.20      811.76     42.94 o 
   0  12  12      173.53      182.20     18.24 o 
   1  12  12      676.41      688.12     44.12 o 
   2  12  12      133.42      154.32     15.60 o 
   3  12  12     3338.41     3529.78    101.91 o 
   4  12  12        3.94        3.19     14.65 o 
   5  12  12       16.92        4.97     15.32 o 
   1  13  12     2156.86     2143.84    104.88 o 
   2  13  12       91.49       88.94     24.33 o 
   3  13  12      383.10      388.84     28.41 o 
   4  13  12      120.75      149.77     18.95 o 
  -3  -9  13      113.82       93.98     10.91 o 
  -4  -8  13      118.79       97.94     10.98 o 
  -3  -8  13     1706.62     1806.66     48.45 o 
  -2  -8  13      729.31      707.10     26.25 o 
  -1  -8  13      391.58      472.40     23.49 o 
  -5  -7  13     1474.14     1597.48     51.14 o 
  -4  -7  13       90.37       96.82     16.93 o 
  -3  -7  13     2441.42     2844.95     72.64 o 
  -2  -7  13     2625.96     2611.15     67.99 o 
  -1  -7  13     1198.54     1142.20     41.88 o 
   0  -7  13      104.24      134.25     14.26 o 
  -6  -6  13      826.85      839.08     53.70 o 
  -5  -6  13      746.33      768.24     34.76 o 
  -4  -6  13      322.43      380.38     45.03 o 
  -3  -6  13     3415.94     3527.61     88.82 o 
  -2  -6  13        7.39       27.19     13.57 o 
  -1  -6  13     1222.05     1160.25     71.74 o 
   0  -6  13      634.86      624.39     41.53 o 
  -6  -5  13      304.70      296.69     22.78 o 
  -5  -5  13      793.37      795.53     71.74 o 
  -4  -5  13        5.66       -7.74     12.01 o 
  -3  -5  13     2595.00     2711.42     74.19 o 
  -2  -5  13       80.15       88.56     15.93 o 
  -1  -5  13      396.18      369.00     26.42 o 
   0  -5  13        7.32      -10.94     11.02 o 
   1  -5  13     5032.63     4680.22    188.37 o 
   5  -5  13     1250.49     1345.88     84.75 o 
   6  -5  13      341.92      367.52     42.79 o 
  -7  -4  13     1319.02     1255.83     45.73 o 
  -6  -4  13      326.53      350.09     22.34 o 
  -5  -4  13     2590.54     2595.89     72.19 o 
  -4  -4  13      152.03      134.07     16.45 o 
  -3  -4  13     1685.92     1572.64     46.76 o 
  -2  -4  13      175.82      145.11     16.51 o 
  -1  -4  13     1299.21     1183.03     42.93 o 
   0  -4  13     1102.67     1125.77     40.52 o 
   1  -4  13       64.41       94.31     14.54 o 
   2  -4  13        7.09       31.87     14.18 o 
   3  -4  13     7257.35     7241.23    336.47 o 
   4  -4  13      242.85      293.46     20.68 o 
   5  -4  13       20.26       37.14      9.99 o 
   6  -4  13      170.44      205.68     15.36 o 
   7  -4  13     1686.31     1874.27     54.64 o 
  -7  -3  13     1582.58     1598.16     43.41 o 
  -6  -3  13      133.16      126.54     19.43 o 
  -5  -3  13     1212.75     1285.64     74.26 o 
  -4  -3  13       29.40       60.18     15.50 o 
  -3  -3  13      526.87      410.12     32.82 o 
  -2  -3  13      182.53      204.31     18.70 o 
  -1  -3  13      173.33      173.46     21.38 o 
   0  -3  13       42.25       20.02     12.95 o 
   1  -3  13     4326.25     3644.55    110.85 o 
   2  -3  13      139.68       98.33     16.76 o 
   3  -3  13      324.93      385.38     31.78 o 
   4  -3  13      288.48      290.40     60.74 o 
   5  -3  13     2420.58     2373.63     68.55 o 
   6  -3  13       58.21       69.23     13.41 o 
   7  -3  13     1128.89     1127.39     36.74 o 
  -7  -2  13       85.83       78.63     10.98 o 
  -6  -2  13       85.64      106.75     32.30 o 
  -5  -2  13     2480.80     2496.27    142.22 o 
  -4  -2  13       48.58       41.89     17.61 o 
  -3  -2  13      399.32      384.03     25.02 o 
  -2  -2  13       52.66       44.41     13.56 o 
  -1  -2  13     6238.83     5777.55    142.39 o 
   0  -2  13     1315.69     1026.35     51.71 o 
   1  -2  13     1894.67     1714.23    132.57 o 
   2  -2  13     1181.24     1105.24    126.34 o 
   3  -2  13     3526.52     3149.13     76.86 o 
   4  -2  13      382.70      309.25     39.71 o 
   5  -2  13     1748.37     1564.30     48.12 o 
   6  -2  13       95.21       73.16     23.50 o 
   7  -2  13     3458.52     3770.68     94.50 o 
   8  -2  13      651.56      624.16     25.35 o 
  -7  -1  13     5770.52     6152.12    138.92 o 
  -6  -1  13      189.32      193.11     19.41 o 
  -5  -1  13       49.57       45.60     28.53 o 
  -4  -1  13      802.32      744.27     54.12 o 
  -3  -1  13     8653.30     8059.80    163.61 o 
  -2  -1  13       70.72       77.55     15.71 o 
  -1  -1  13       32.67       58.29     19.64 o 
   0  -1  13     1022.93      821.46     95.65 o 
   1  -1  13     5385.94     4094.70    241.65 o 
   2  -1  13      319.86      248.37     60.41 o 
   3  -1  13     1030.26     1038.89     86.59 o 
   4  -1  13      203.26      158.85     19.19 o 
   5  -1  13      573.24      639.67     33.68 o 
   6  -1  13       10.95       21.39     14.29 o 
   7  -1  13     1577.38     1468.30     65.52 o 
   8  -1  13      161.09      216.13     16.10 o 
  -7   0  13        0.03      -18.88     18.88 o 
  -6   0  13       16.39        8.52     12.21 o 
  -5   0  13     2536.66     2556.21     77.25 o 
  -4   0  13       65.45       62.68     17.47 o 
  -3   0  13      601.53      603.49     41.65 o 
  -2   0  13      860.02      750.00     44.27 o 
  -1   0  13     4494.50     4030.28    110.15 o 
   0   0  13      339.10      304.58     62.93 o 
   1   0  13     4862.53     3781.46    157.52 o 
   2   0  13       67.48      101.53     43.63 o 
   3   0  13     2696.13     2377.57    108.46 o 
   4   0  13      846.87      898.64     52.85 o 
   5   0  13     7552.52     6925.26    220.54 o 
   6   0  13      570.65      617.05     62.86 o 
   7   0  13      415.43      396.81     24.65 o 
   8   0  13      227.15      207.41     20.01 o 
  -7   1  13     1910.21     2111.19     69.79 o 
  -6   1  13       20.78       37.33     13.01 o 
  -5   1  13      486.86      503.38     41.75 o 
  -4   1  13     2064.32     1854.24     64.10 o 
  -3   1  13     9415.11     9372.01    293.83 o 
  -2   1  13       19.64       26.54     18.28 o 
  -1   1  13     9317.34     8890.70    224.22 o 
   0   1  13      381.59      397.45     29.80 o 
   1   1  13     9487.41     9069.84    242.38 o 
   2   1  13      250.88      250.67     46.57 o 
   3   1  13     2652.55     2448.13    280.25 o 
   4   1  13        0.62       12.89     16.81 o 
   5   1  13      891.74      849.89     58.64 o 
   6   1  13      408.10      453.92     31.13 o 
   7   1  13     2226.01     2032.84     98.40 o 
   8   1  13      444.31      365.49     30.40 o 
   9   1  13        0.28      -13.43     13.43 o 
  -7   2  13       82.37       74.04     18.35 o 
  -6   2  13      218.88      262.27     27.57 o 
  -5   2  13     2062.82     2256.91     59.34 o 
  -4   2  13       58.79       82.50     17.48 o 
  -3   2  13     2135.62     2093.44     58.08 o 
  -2   2  13     1577.30     1671.17     80.70 o 
  -1   2  13     1906.62     1916.25    111.89 o 
   0   2  13      594.96      560.51     47.67 o 
   1   2  13     2652.45     2456.19     81.89 o 
   2   2  13       20.18       45.38     14.19 o 
   3   2  13       29.90       21.21     11.46 o 
   4   2  13       44.45       44.14     18.21 o 
   5   2  13    11975.17    10931.85    403.88 o 
   6   2  13      170.07       95.40     23.38 o 
   7   2  13        1.06       -9.75     15.39 o 
   8   2  13      525.96      530.36     51.59 o 
   9   2  13     1171.66      838.24     57.06 o 
  -7   3  13     3140.63     3126.71    103.70 o 
  -6   3  13       41.56       41.88     10.54 o 
  -5   3  13     1208.82     1400.33     41.25 o 
  -4   3  13      263.28      303.22     21.68 o 
  -3   3  13     2420.46     2222.32     64.82 o 
  -2   3  13       23.39       21.25     14.06 o 
  -1   3  13     3047.76     3049.64    228.23 o 
   0   3  13      797.39      821.66     52.85 o 
   1   3  13      270.04      286.33     28.27 o 
   2   3  13      256.69      275.03     26.89 o 
   3   3  13     8823.33     8683.54    269.52 o 
   4   3  13     1184.98     1202.59     64.76 o 
   5   3  13      612.90      531.15     27.04 o 
   6   3  13      977.47      902.22     38.31 o 
   7   3  13     1323.54     1327.97     44.88 o 
   8   3  13      318.62      322.95     31.61 o 
   9   3  13      449.02      415.24     49.09 o 
  -6   4  13      744.75      782.54     34.62 o 
  -5   4  13     1900.65     1980.93     54.66 o 
  -4   4  13     1089.34     1111.41     39.06 o 
  -3   4  13     5267.78     4984.33     92.84 o 
  -2   4  13     1750.72     1567.52     49.13 o 
  -1   4  13      200.84      157.56     49.51 o 
   0   4  13     1352.04     1472.58     93.98 o 
   1   4  13     1890.94     1793.27     77.48 o 
   2   4  13     1047.68     1032.57     59.06 o 
   3   4  13     2018.94     2026.52     85.98 o 
   4   4  13     1499.22     1513.48     52.65 o 
   5   4  13     6062.07     5869.63    205.24 o 
   6   4  13      322.91      323.84     22.96 o 
   7   4  13     1872.74     1870.92    187.14 o 
   8   4  13        7.73       26.52     18.42 o 
   9   4  13     1899.20     1849.05    167.82 o 
  -6   5  13      370.50      400.20     27.76 o 
  -5   5  13     2904.80     3047.61     71.20 o 
  -4   5  13     1920.53     1950.74     63.18 o 
  -3   5  13      805.37      833.55     37.06 o 
  -2   5  13     2079.07     1992.33     50.75 o 
  -1   5  13     3753.71     3466.77     83.63 o 
   0   5  13      268.93      259.69     31.25 o 
   1   5  13     1891.53     1765.41     70.00 o 
   2   5  13      235.38      185.30     17.83 o 
   3   5  13     4660.20     4316.80    119.04 o 
   4   5  13       22.51       26.63     12.78 o 
   5   5  13     1174.20     1168.76     41.50 o 
   6   5  13      157.96      133.32     18.35 o 
   7   5  13     1080.10     1064.20     49.27 o 
   8   5  13      100.48      108.50     25.85 o 
   9   5  13      983.68      970.43     44.39 o 
  -6   6  13      810.49      968.33     33.90 o 
  -5   6  13      187.78      241.99     20.29 o 
  -4   6  13      130.85      145.15     17.80 o 
  -3   6  13     4900.91     4946.68    111.75 o 
  -2   6  13      839.03      818.11     26.11 o 
  -1   6  13     2013.43     1854.49     45.30 o 
   0   6  13     4660.17     4372.63     81.86 o 
   1   6  13    12373.86    11662.17    191.46 o 
   2   6  13       35.14       50.48     14.01 o 
   3   6  13      614.27      572.78     25.23 o 
   4   6  13       49.44       99.72     14.47 o 
   5   6  13      608.15      545.27     35.06 o 
   6   6  13      214.44      200.60     22.31 o 
   7   6  13     3801.93     3550.02     88.26 o 
   8   6  13      148.32      151.70     17.20 o 
   9   6  13      214.41      202.34     18.26 o 
  -5   7  13     1551.19     1605.63     52.46 o 
  -4   7  13      426.41      407.72     46.66 o 
  -3   7  13      168.81      165.18     23.62 o 
  -2   7  13     1375.03     1377.30     38.72 o 
  -1   7  13     1804.09     1648.45     35.91 o 
   0   7  13     1699.27     1558.99     33.39 o 
   1   7  13     3675.06     3445.48     66.07 o 
   2   7  13     2105.02     2052.33     42.95 o 
   3   7  13     2654.56     2645.72     51.23 o 
   4   7  13      106.38       92.62     11.33 o 
   5   7  13     2149.02     2037.87     44.96 o 
   6   7  13      746.30      878.41     41.51 o 
   7   7  13      763.38      802.69     32.84 o 
   8   7  13       78.89       91.18     13.18 o 
  -5   8  13      116.16      117.95     21.82 o 
  -4   8  13      708.92      692.93     56.13 o 
  -3   8  13     1346.45     1320.30     52.73 o 
  -2   8  13        0.66       -1.01     11.21 o 
  -1   8  13     2301.90     2284.78     50.41 o 
   0   8  13     4448.17     4169.66     81.84 o 
   1   8  13     2041.91     1977.06     38.78 o 
   2   8  13       13.97       22.82     10.27 o 
   3   8  13       47.07       57.00     11.56 o 
   4   8  13     1107.09     1184.29     43.78 o 
   5   8  13      582.67      609.17     25.85 o 
   6   8  13      721.84      774.06     25.97 o 
   7   8  13     1968.59     2035.01     66.23 o 
   8   8  13      121.16      153.76     20.98 o 
  -4   9  13      143.63      142.81     16.90 o 
  -3   9  13       64.85       65.22     17.27 o 
  -2   9  13     3713.29     3524.84     81.29 o 
  -1   9  13      307.80      259.81     21.63 o 
   0   9  13      778.71      730.96     22.75 o 
   1   9  13     2437.79     2218.53     46.04 o 
   2   9  13      816.01      841.08     32.34 o 
   3   9  13      498.79      490.12     24.97 o 
   4   9  13      392.35      457.44     29.90 o 
   5   9  13     1121.13     1219.49     41.50 o 
   6   9  13      800.29      948.77     32.56 o 
   7   9  13      107.77      149.43     17.33 o 
   8   9  13      207.19      191.79     21.50 o 
  -3  10  13       50.13       37.18     16.95 o 
  -2  10  13       38.68       15.26     13.65 o 
  -1  10  13      907.72      868.11     31.53 o 
   0  10  13     1370.45     1477.56     44.14 o 
   1  10  13      687.29      729.20     47.85 o 
   2  10  13      663.47      630.15     46.55 o 
   3  10  13     2399.16     2334.66     76.00 o 
   4  10  13     1493.81     1585.16     48.44 o 
   5  10  13      118.17       93.45     17.32 o 
   6  10  13       85.07      119.19     16.25 o 
   7  10  13     1219.43     1277.85     56.03 o 
  -2  11  13     1691.67     1694.73     53.03 o 
  -1  11  13      299.60      270.09     23.16 o 
   0  11  13      244.24      349.95     68.38 o 
   1  11  13       22.87       66.96     22.79 o 
   2  11  13     1974.82     2046.94     83.43 o 
   3  11  13        9.51       21.90     19.82 o 
   4  11  13      606.53      697.21     36.51 o 
   5  11  13     1119.41     1232.22     46.29 o 
   6  11  13      115.17      111.05     13.65 o 
  -1  12  13      204.95      211.45     29.37 o 
   0  12  13      192.56      166.21     22.20 o 
   1  12  13       23.29        5.61     16.84 o 
   2  12  13     1487.80     1497.20     63.09 o 
   3  12  13      487.12      452.14     33.98 o 
   4  12  13      732.18      847.25     35.91 o 
   5  12  13      184.73      165.93     28.11 o 
   2  13  13      260.77      287.80     29.37 o 
  -3  -8  14     1287.69     1295.63     40.67 o 
  -2  -8  14       83.86       81.66     13.01 o 
  -4  -7  14      662.40      702.07     29.32 o 
  -3  -7  14      637.57      664.73     29.82 o 
  -2  -7  14      930.18      971.52     37.10 o 
  -1  -7  14     1163.97     1247.63     42.41 o 
  -5  -6  14      138.26      143.56     15.36 o 
  -4  -6  14     2115.76     2255.42     59.82 o 
  -3  -6  14       59.45       63.59     13.03 o 
  -2  -6  14       79.95       71.21     17.97 o 
  -1  -6  14     4390.59     4504.79    123.46 o 
   0  -6  14     1062.85      979.33     63.77 o 
  -5  -5  14       28.23       30.55     14.68 o 
  -4  -5  14      152.21      131.58     15.87 o 
  -3  -5  14     4000.43     4284.36    104.05 o 
  -2  -5  14     2565.58     2514.65     68.37 o 
  -1  -5  14     1037.43      950.44     40.14 o 
   0  -5  14      657.35      539.75     27.61 o 
   1  -5  14     4226.69     4040.05    161.94 o 
   5  -5  14     3187.89     3128.92    146.00 o 
   6  -5  14       33.14       60.41     22.66 o 
  -6  -4  14      134.73       94.82     16.78 o 
  -5  -4  14     1407.83     1408.99     44.94 o 
  -4  -4  14     1157.52     1224.14     38.52 o 
  -3  -4  14       26.39       33.35     12.90 o 
  -2  -4  14      263.97      275.91     20.10 o 
  -1  -4  14      641.62      589.64     42.07 o 
   0  -4  14      793.29      792.63     33.37 o 
   1  -4  14      478.97      499.05     40.69 o 
   2  -4  14     1752.91     1749.73     52.61 o 
   3  -4  14     1375.25     1397.32     56.22 o 
   4  -4  14      682.22      717.75     29.06 o 
   5  -4  14      916.18      916.18     31.54 o 
   6  -4  14     1109.26     1216.96     35.32 o 
  -6  -3  14      769.35      754.61     35.37 o 
  -5  -3  14      375.90      403.09     26.62 o 
  -4  -3  14     1067.88     1062.96     41.81 o 
  -3  -3  14     2978.25     2983.24     71.84 o 
  -2  -3  14      977.20      937.92     35.10 o 
  -1  -3  14       91.87      107.04     16.35 o 
   0  -3  14      242.95      256.61     28.25 o 
   1  -3  14      361.01      404.77     24.91 o 
   2  -3  14     1106.64     1037.02     89.77 o 
   3  -3  14      457.18      470.00     32.07 o 
   4  -3  14      115.94       82.58     15.73 o 
   5  -3  14     1773.36     1816.71     48.81 o 
   6  -3  14       52.52       92.82     12.34 o 
   7  -3  14     2282.79     2522.71     62.67 o 
  -6  -2  14     2045.50     2116.80     73.57 o 
  -5  -2  14     2143.60     2163.64     80.64 o 
  -4  -2  14      993.00      979.10     41.21 o 
  -3  -2  14       92.72       81.67     16.91 o 
  -2  -2  14     1198.14     1204.50     39.60 o 
  -1  -2  14      289.77      234.86     21.57 o 
   0  -2  14      370.95      372.15     43.22 o 
   1  -2  14      918.62      824.06     35.17 o 
   2  -2  14      521.39      489.00     39.71 o 
   3  -2  14      173.06      208.33     28.70 o 
   4  -2  14      159.30      186.66     21.45 o 
   5  -2  14      719.71      658.87     29.26 o 
   6  -2  14      561.49      551.89     38.21 o 
   7  -2  14       27.29       27.88     11.35 o 
  -7  -1  14      312.06      268.90     33.56 o 
  -6  -1  14     1029.74     1063.03     37.15 o 
  -5  -1  14      161.46      185.20     24.27 o 
  -4  -1  14     2787.34     3047.53    173.69 o 
  -3  -1  14     1819.21     1627.73     55.39 o 
  -2  -1  14      466.46      567.95     35.97 o 
  -1  -1  14     1605.80     1352.94     43.95 o 
   0  -1  14     8826.32     7620.53    181.16 o 
   1  -1  14      610.26      577.73     62.20 o 
   2  -1  14      124.60      200.98     20.85 o 
   3  -1  14      634.73      660.67     32.68 o 
   4  -1  14      238.06      212.77     19.60 o 
   5  -1  14      536.21      526.93     29.75 o 
   6  -1  14       29.61       32.32     13.36 o 
   7  -1  14     2049.57     2104.77     60.45 o 
   8  -1  14      948.61     1027.41     48.37 o 
  -7   0  14       58.63       55.54     11.66 o 
  -6   0  14     2378.56     2498.25     66.93 o 
  -5   0  14     1834.85     1895.94     99.01 o 
  -4   0  14        6.57       18.32     13.61 o 
  -3   0  14     2074.39     1974.86     78.19 o 
  -2   0  14     5818.92     5331.96    123.18 o 
  -1   0  14      304.43      326.52     40.57 o 
   0   0  14       57.08       31.05     38.60 o 
   1   0  14     2645.12     2247.05    157.75 o 
   2   0  14     5051.84     4668.76    320.36 o 
   3   0  14       19.19       52.83     16.88 o 
   4   0  14      138.74      115.28     17.83 o 
   5   0  14     2102.88     1898.01     54.37 o 
   6   0  14      728.46      756.13     36.40 o 
   7   0  14       78.94       72.72     14.58 o 
   8   0  14       34.54       13.87     15.52 o 
  -7   1  14       90.16       99.50     11.33 o 
  -6   1  14      255.58      266.41     18.05 o 
  -5   1  14       56.11       43.92     15.56 o 
  -4   1  14     2429.95     2335.07     72.62 o 
  -3   1  14      283.28      192.99     27.42 o 
  -2   1  14     1078.51     1170.64     60.83 o 
  -1   1  14     1594.25     1419.94     64.40 o 
   0   1  14     3837.35     3384.42     94.72 o 
   1   1  14      484.00      500.09     78.03 o 
   2   1  14     1235.65     1149.54    105.72 o 
   3   1  14     1856.12     1792.39     53.62 o 
   4   1  14      708.03      805.41     43.12 o 
   5   1  14       33.89       29.09     16.78 o 
   6   1  14      474.02      540.11     30.92 o 
   7   1  14     1041.65      998.25     50.07 o 
   8   1  14       81.74       58.00     14.23 o 
  -6   2  14      866.26      884.65     46.34 o 
  -5   2  14      410.22      447.89     62.34 o 
  -4   2  14     1268.82     1328.52     68.89 o 
  -3   2  14     1136.96     1157.89     61.89 o 
  -2   2  14     2307.60     1988.25    109.08 o 
  -1   2  14      416.32      365.34     57.48 o 
   0   2  14      139.40      134.26     18.67 o 
   1   2  14     2280.82     2119.37     84.40 o 
   2   2  14     1273.85     1213.47     71.74 o 
   3   2  14      769.14      808.97     45.39 o 
   4   2  14     1098.49     1110.09     42.75 o 
   5   2  14      143.95      169.51     22.42 o 
   6   2  14     1298.17     1102.40     50.16 o 
   7   2  14       67.12       65.52     18.72 o 
   8   2  14      493.43      437.75     24.91 o 
  -6   3  14      553.80      565.09     59.15 o 
  -5   3  14       34.15       39.89     12.38 o 
  -4   3  14     3561.47     3463.24     72.43 o 
  -3   3  14       18.24       17.12     11.88 o 
  -2   3  14     1102.19     1056.99     34.23 o 
  -1   3  14     1001.70      959.65     36.74 o 
   0   3  14     1583.37     1624.16    110.76 o 
   1   3  14      369.54      389.60     36.85 o 
   2   3  14     1484.14     1521.51     57.90 o 
   3   3  14     1292.70     1234.59     45.97 o 
   4   3  14     2054.86     1934.84     47.04 o 
   5   3  14     2447.98     2448.76     76.37 o 
   6   3  14      138.31      117.64     25.99 o 
   7   3  14      735.10      662.94     33.56 o 
   8   3  14        0.26        4.14     17.27 o 
  -6   4  14     1410.30     1495.51     85.17 o 
  -5   4  14       27.07       27.26     14.93 o 
  -4   4  14     2642.66     2898.71     68.28 o 
  -3   4  14        8.49       20.81     11.28 o 
  -2   4  14     1323.92     1244.92     40.96 o 
  -1   4  14      183.30      208.07     19.32 o 
   0   4  14     2347.57     2263.08     69.88 o 
   1   4  14       45.38       34.08     19.54 o 
   2   4  14      107.63       79.44     19.71 o 
   3   4  14     1356.26     1196.56     44.56 o 
   4   4  14     1800.60     1788.98     71.46 o 
   5   4  14      283.02      271.96     22.70 o 
   6   4  14      128.71       76.70     24.80 o 
   7   4  14      147.74       94.00     22.74 o 
   8   4  14     1093.43     1096.24     48.75 o 
   9   4  14      100.34       73.84     20.14 o 
  -6   5  14     1253.86     1283.79     74.68 o 
  -5   5  14        0.46       10.46      9.52 o 
  -4   5  14     2477.93     2554.53     64.33 o 
  -3   5  14       34.20       29.58     15.87 o 
  -2   5  14     2061.67     2016.84     50.10 o 
  -1   5  14      595.03      583.21     43.84 o 
   0   5  14      119.54       86.12     17.71 o 
   1   5  14      465.63      466.81     24.16 o 
   2   5  14     7110.07     6849.68    121.98 o 
   3   5  14       20.41       45.22     12.02 o 
   4   5  14       73.12       63.99     18.74 o 
   5   5  14      573.18      539.62     28.60 o 
   6   5  14     1717.84     1622.93     58.25 o 
   7   5  14       47.84       23.60     18.15 o 
   8   5  14       18.34        0.54     22.02 o 
  -5   6  14      238.91      236.02     19.83 o 
  -4   6  14     2159.22     2225.26     55.75 o 
  -3   6  14      237.85      253.53     20.40 o 
  -2   6  14      374.11      323.01     21.31 o 
  -1   6  14        9.22       25.76      9.69 o 
   0   6  14     4092.17     3811.21     66.62 o 
   1   6  14       44.45       57.48     10.72 o 
   2   6  14      607.13      610.54     21.77 o 
   3   6  14        6.02       15.35     11.74 o 
   4   6  14     4877.82     4692.75     89.18 o 
   5   6  14      486.34      606.66     75.75 o 
   6   6  14      119.19       88.82     40.70 o 
   7   6  14      149.53      116.41     17.34 o 
   8   6  14      934.12      962.55     33.17 o 
  -5   7  14       34.60       25.42     11.23 o 
  -4   7  14      177.76      179.76     20.68 o 
  -3   7  14      905.73      946.09     33.08 o 
  -2   7  14     2048.59     2060.22     56.58 o 
  -1   7  14       98.89       98.14     11.63 o 
   0   7  14       81.18       84.51     11.71 o 
   1   7  14       50.87       81.37     10.88 o 
   2   7  14     3227.09     3216.73     58.51 o 
   3   7  14      450.82      419.59     17.51 o 
   4   7  14       44.19       34.43     11.87 o 
   5   7  14       29.40       46.89     17.69 o 
   6   7  14     1577.61     1644.84     50.11 o 
   7   7  14      244.87      261.96     19.78 o 
   8   7  14      784.90      823.24     40.70 o 
  -4   8  14     1902.37     2066.55     61.14 o 
  -3   8  14      154.05      132.52     20.00 o 
  -2   8  14       39.12       49.19     11.28 o 
  -1   8  14       40.76       54.47     12.17 o 
   0   8  14     3055.10     2883.37     63.10 o 
   1   8  14       38.81       20.55      9.54 o 
   2   8  14      504.69      500.87     20.47 o 
   3   8  14       74.18       66.02     11.08 o 
   4   8  14     1603.93     1626.61     54.00 o 
   5   8  14        6.77       20.04     11.02 o 
   6   8  14     1518.10     1429.93     42.32 o 
   7   8  14       34.06       36.01     14.47 o 
   8   8  14     1029.78     1217.05     45.32 o 
  -4   9  14        0.57       15.00     11.89 o 
  -3   9  14      818.76      776.59     34.16 o 
  -2   9  14     3293.44     3219.39     79.74 o 
  -1   9  14      474.34      425.36     31.35 o 
   0   9  14     1592.19     1587.38     58.54 o 
   1   9  14       49.98       87.66     14.83 o 
   2   9  14     4397.11     4520.77    102.11 o 
   3   9  14       20.54       21.77     14.38 o 
   4   9  14      996.46      979.49     39.38 o 
   5   9  14      100.39       76.86     14.58 o 
   6   9  14     1057.16     1215.78     44.48 o 
   7   9  14      316.99      304.83     20.77 o 
  -3  10  14       23.14       23.68     13.01 o 
  -2  10  14      727.97      794.01     34.93 o 
  -1  10  14        6.92       20.58     15.34 o 
   0  10  14     3570.33     3450.73     97.96 o 
   1  10  14      114.96       87.66     23.71 o 
   2  10  14      349.02      345.94     61.25 o 
   3  10  14      103.01      143.19     21.49 o 
   4  10  14      608.15      614.86     26.94 o 
   5  10  14        7.90        8.32      8.73 o 
   6  10  14     1630.49     1759.87     97.75 o 
   7  10  14       39.55       24.33     20.98 o 
  -2  11  14     1808.45     1897.20     64.37 o 
  -1  11  14       56.04       40.84     21.62 o 
   0  11  14      370.33      361.01     31.04 o 
   1  11  14       83.69      125.39     22.70 o 
   2  11  14      435.80      470.82     36.05 o 
   3  11  14       77.74      110.90     20.75 o 
   4  11  14     2405.51     2562.55     89.71 o 
   5  11  14      126.31      128.41     15.68 o 
   6  11  14      478.56      482.47     46.99 o 
   0  12  14      547.85      592.39     42.79 o 
   1  12  14      389.48      474.36     30.81 o 
   2  12  14     2219.94     2307.88     80.97 o 
   3  12  14      224.36      208.89     28.95 o 
   4  12  14       55.84       52.86     15.94 o 
  -3  -7  15       59.75       46.11     18.88 o 
  -2  -7  15     1885.98     2075.32     60.38 o 
  -1  -7  15        3.03       -2.75      7.83 o 
  -4  -6  15      700.95      804.53     49.09 o 
  -3  -6  15       50.35       57.70     12.51 o 
  -2  -6  15     1774.59     1921.25     60.38 o 
  -1  -6  15       97.92       80.54     12.83 o 
   0  -6  15      913.53      944.53     45.31 o 
  -5  -5  15       89.77       83.73     48.25 o 
  -4  -5  15     1896.31     2001.70     64.01 o 
  -3  -5  15       26.34       54.70     12.89 o 
  -2  -5  15     1488.05     1572.02     54.79 o 
  -1  -5  15      879.59      819.26     35.41 o 
   0  -5  15     1651.11     1642.72     54.38 o 
   1  -5  15      174.82      259.79     18.91 o 
  -5  -4  15       19.59       20.51      8.98 o 
  -4  -4  15     1551.40     1523.26     47.19 o 
  -3  -4  15       33.56       50.34     16.22 o 
  -2  -4  15     4805.07     4870.79    117.13 o 
  -1  -4  15      799.76      831.29     34.55 o 
   0  -4  15      285.72      291.17     27.10 o 
   1  -4  15       36.07       49.96     12.82 o 
   2  -4  15     2120.91     2080.38     58.34 o 
   3  -4  15       22.58        5.15     11.66 o 
   4  -4  15      377.21      402.15     20.09 o 
   5  -4  15      218.77      210.20     14.34 o 
   6  -4  15     1115.97     1251.06     71.32 o 
  -6  -3  15      450.85      429.82     24.06 o 
  -5  -3  15       10.19        3.26     11.84 o 
  -4  -3  15     4811.29     4764.66    115.50 o 
  -3  -3  15       31.87        6.59     22.12 o 
  -2  -3  15      457.22      431.46     37.81 o 
  -1  -3  15       76.57       88.16     15.11 o 
   0  -3  15     1128.55     1200.27     42.08 o 
   1  -3  15       29.14       19.32     14.64 o 
   2  -3  15       70.32       80.61     14.69 o 
   3  -3  15      893.63      858.23     35.13 o 
   4  -3  15     2421.96     2590.69     69.55 o 
   5  -3  15        7.96        1.70     18.99 o 
   6  -3  15      380.89      439.41     20.88 o 
   7  -3  15        7.51       19.70      8.39 o 
  -6  -2  15     1828.45     1921.56     64.31 o 
  -5  -2  15      280.37      284.31     25.13 o 
  -4  -2  15       50.24       50.24     15.31 o 
  -3  -2  15       62.56       86.42     16.43 o 
  -2  -2  15     5124.16     5001.89    122.79 o 
  -1  -2  15        6.87       20.92     13.37 o 
   0  -2  15     1863.77     1728.67     54.19 o 
   1  -2  15      640.82      696.04     32.41 o 
   2  -2  15     8070.49     7688.80    176.06 o 
   3  -2  15       47.99       53.41     14.34 o 
   4  -2  15      307.69      363.39     23.25 o 
   5  -2  15        4.24       18.57     11.31 o 
   6  -2  15      447.90      476.14     22.46 o 
   7  -2  15      592.61      643.93     24.63 o 
  -6  -1  15       30.15       45.13     10.15 o 
  -5  -1  15        8.90        7.68     16.78 o 
  -4  -1  15     6858.75     7198.44    328.08 o 
  -3  -1  15       27.01       40.30     15.71 o 
  -2  -1  15      236.12      179.00     20.51 o 
  -1  -1  15       63.01       68.85     16.06 o 
   0  -1  15     8950.15     8382.66    190.91 o 
   1  -1  15     1414.78     1312.61     46.20 o 
   2  -1  15      793.39      772.63     31.71 o 
   3  -1  15       53.65       60.32     14.97 o 
   4  -1  15     1391.53     1369.02     40.21 o 
   5  -1  15        2.01        9.40     12.91 o 
   6  -1  15     1764.86     1753.27     48.82 o 
   7  -1  15       26.03       30.59     11.26 o 
  -6   0  15     2994.27     3332.78     81.02 o 
  -5   0  15      206.32      219.41     44.05 o 
  -4   0  15      253.29      189.17     39.44 o 
  -3   0  15      401.79      286.13     52.86 o 
  -2   0  15     1074.13     1030.83     42.55 o 
  -1   0  15       10.45       30.54     15.35 o 
   0   0  15     2178.45     1982.73     61.71 o 
   1   0  15      154.84      146.42     17.62 o 
   2   0  15     3849.91     3658.85     85.13 o 
   3   0  15      414.60      488.71     29.31 o 
   4   0  15     3624.47     3449.88     76.90 o 
   5   0  15      538.97      500.92     29.53 o 
   6   0  15     1796.82     1800.55     49.41 o 
   7   0  15       32.25       36.30     12.72 o 
   8   0  15     1507.83     1425.48     47.11 o 
  -6   1  15      323.65      392.74     29.79 o 
  -5   1  15       37.99       36.46     12.76 o 
  -4   1  15     1730.21     1676.75     69.87 o 
  -3   1  15       41.10       21.03     13.71 o 
  -2   1  15      708.01      669.61     37.98 o 
  -1   1  15     2183.20     2029.50     51.91 o 
   0   1  15     6592.78     5885.83    124.25 o 
   1   1  15       72.33       66.66     24.95 o 
   2   1  15     3402.63     3190.41     77.90 o 
   3   1  15     1665.74     1682.80     52.23 o 
   4   1  15      489.65      460.88     33.63 o 
   5   1  15        5.54       12.85     15.06 o 
   6   1  15     3886.77     3985.44     85.97 o 
   7   1  15      182.21      189.46     23.62 o 
   8   1  15      149.20      166.62     16.70 o 
  -6   2  15     2693.96     2939.45     90.52 o 
  -5   2  15        8.35        3.87     10.86 o 
  -4   2  15      834.60      925.74     39.69 o 
  -3   2  15     2436.64     2353.61     76.14 o 
  -2   2  15     1543.01     1442.54     79.29 o 
  -1   2  15      459.27      420.37     29.25 o 
   0   2  15     2020.34     1966.91     48.99 o 
   1   2  15      174.95      133.64     12.78 o 
   2   2  15      201.14      211.90     21.59 o 
   3   2  15       11.96        8.17     14.34 o 
   4   2  15     2872.85     2896.63     82.64 o 
   5   2  15       16.22       29.66     15.98 o 
   6   2  15      397.83      456.15     29.67 o 
   7   2  15        2.03       11.17     17.93 o 
   8   2  15     1020.79     1108.48     38.10 o 
  -6   3  15      498.43      605.91     22.80 o 
  -5   3  15      909.12      944.43     50.34 o 
  -4   3  15       61.30       59.81     14.93 o 
  -3   3  15      188.41      193.72     21.78 o 
  -2   3  15     2955.67     2835.96     72.92 o 
  -1   3  15     2675.41     2372.44     76.51 o 
   0   3  15     1190.26     1100.33     63.41 o 
   1   3  15      316.78      322.51     20.75 o 
   2   3  15     4436.07     4125.98     74.50 o 
   3   3  15     3485.88     3236.00     74.22 o 
   4   3  15      127.38      134.58     21.60 o 
   5   3  15     1136.46     1289.70     44.21 o 
   6   3  15     3975.94     4260.54     92.32 o 
   7   3  15       88.97      104.39     19.74 o 
   8   3  15      164.32      155.23     22.45 o 
  -5   4  15       93.58       98.00     14.75 o 
  -4   4  15     1808.39     1879.22     49.00 o 
  -3   4  15     3417.12     3406.39     65.11 o 
  -2   4  15     1696.57     1662.72     43.41 o 
  -1   4  15       25.48       82.72     13.37 o 
   0   4  15     1462.57     1435.52     52.34 o 
   1   4  15      128.31      161.49     22.85 o 
   2   4  15      210.61      326.94     32.46 o 
   3   4  15       40.56       24.55     20.83 o 
   4   4  15     3780.55     3707.30    104.64 o 
   5   4  15      579.62      606.41     42.63 o 
   6   4  15       84.33      132.02     35.27 o 
   7   4  15      178.42      187.26     24.77 o 
   8   4  15      742.11      820.89     35.99 o 
  -5   5  15      639.01      867.61     62.93 o 
  -4   5  15       25.53       25.39     10.84 o 
  -3   5  15       24.06       34.61     10.97 o 
  -2   5  15     3255.45     3098.61     65.97 o 
  -1   5  15     1775.34     1725.40     49.30 o 
   0   5  15       20.01       35.67     12.86 o 
   1   5  15     1993.89     1845.46     46.80 o 
   2   5  15     5347.61     5065.42    104.75 o 
   3   5  15      999.48      947.92     35.60 o 
   4   5  15       36.60       63.12     16.26 o 
   5   5  15     1035.95     1043.02     35.70 o 
   6   5  15     3189.56     3222.93     83.37 o 
   7   5  15        1.28       -8.92     18.55 o 
   8   5  15      421.33      376.82     25.30 o 
  -5   6  15     1229.08     1349.45     53.95 o 
  -4   6  15     3316.15     3567.76     77.15 o 
  -3   6  15      877.62      821.36     31.25 o 
  -2   6  15      112.75      123.91     24.59 o 
  -1   6  15     1578.58     1631.42     42.31 o 
   0   6  15      392.00      441.44     33.74 o 
   1   6  15     1282.23     1275.86     37.73 o 
   2   6  15      224.13      229.04     17.26 o 
   3   6  15     1106.36     1106.90     42.11 o 
   4   6  15      978.17      959.00     36.09 o 
   5   6  15       11.05        3.53     13.23 o 
   6   6  15      494.40      465.40     37.47 o 
   7   6  15     1090.20     1220.13     46.31 o 
   8   6  15      320.87      379.87     21.64 o 
  -4   7  15      276.64      296.37     20.60 o 
  -3   7  15     1030.84     1042.13     31.90 o 
  -2   7  15     2105.58     2102.03     62.36 o 
  -1   7  15       52.37       81.60     15.99 o 
   0   7  15      680.58      666.80     24.63 o 
   1   7  15     2237.14     2253.54     43.33 o 
   2   7  15     1166.20     1081.97     31.28 o 
   3   7  15       93.04       93.92     12.62 o 
   4   7  15      546.08      477.93     27.08 o 
   5   7  15      801.56      920.89     41.10 o 
   6   7  15      775.89      861.47     65.52 o 
   7   7  15      356.35      396.20     28.63 o 
   8   7  15     1048.19     1150.86     45.76 o 
  -4   8  15     1611.80     1638.21     56.27 o 
  -3   8  15       13.08       11.18     13.38 o 
  -2   8  15      132.57      108.17     22.10 o 
  -1   8  15     5257.57     5199.81    113.20 o 
   0   8  15     1023.50     1001.54     35.95 o 
   1   8  15       13.51        6.26     11.01 o 
   2   8  15      958.28      897.94     29.30 o 
   3   8  15     1511.58     1407.11     40.48 o 
   4   8  15      121.64      121.12     13.89 o 
   5   8  15       23.19       36.63     13.41 o 
   6   8  15      591.67      552.12     26.38 o 
   7   8  15     1930.54     2130.23     62.48 o 
  -3   9  15      824.86      924.46     65.03 o 
  -2   9  15      314.45      357.21     29.51 o 
  -1   9  15      184.10      147.63     30.67 o 
   0   9  15      565.20      589.74     24.96 o 
   1   9  15     5268.53     5471.52    117.50 o 
   2   9  15      764.85      767.49     31.19 o 
   3   9  15      187.29      195.50     23.14 o 
   4   9  15     1943.05     1900.57     56.25 o 
   5   9  15      848.44      935.66     44.73 o 
   6   9  15       42.03       21.26     13.59 o 
   7   9  15       60.04       61.25     11.75 o 
  -2  10  15      395.61      407.75     31.47 o 
  -1  10  15     1586.80     1619.88     52.32 o 
   0  10  15      257.98      235.36     21.25 o 
   1  10  15       36.12       58.20     15.76 o 
   2  10  15      776.13      720.74     42.72 o 
   3  10  15      539.05      460.04     21.99 o 
   4  10  15      134.71      152.82     13.42 o 
   5  10  15      334.07      300.39     43.63 o 
  -1  11  15      182.59      167.82     22.66 o 
   0  11  15      176.83      160.47     26.01 o 
   1  11  15      765.38      798.60     51.18 o 
   2  11  15      113.59      119.12     18.91 o 
   3  11  15      538.25      514.63     77.61 o 
   4  11  15      123.53      112.11     14.76 o 
   1  12  15      770.41      780.34     43.63 o 
   2  12  15      200.42      182.92     20.98 o 
   3  12  15      239.60      317.17     24.33 o 
  -2  -7  16     1096.69     1124.33     34.05 o 
  -1  -7  16      210.96      239.98     30.21 o 
  -3  -6  16      454.90      499.89     23.38 o 
  -2  -6  16     1350.95     1413.78     45.93 o 
  -1  -6  16     1089.07     1008.98     35.06 o 
   0  -6  16      144.63      122.51     15.52 o 
  -4  -5  16     1569.88     1641.63     52.18 o 
  -3  -5  16     1608.96     1685.60     59.57 o 
  -2  -5  16        9.86       -6.15     11.75 o 
  -1  -5  16      521.41      505.49     26.12 o 
   0  -5  16     1793.82     1731.65     54.74 o 
   1  -5  16       11.59        1.80     15.94 o 
  -5  -4  16     1052.87     1077.47     38.60 o 
  -4  -4  16       89.09      108.65     13.62 o 
  -3  -4  16      839.79      923.96     34.19 o 
  -2  -4  16     2399.64     2384.98     64.82 o 
  -1  -4  16      499.30      497.11     25.11 o 
   0  -4  16      432.17      362.86     38.06 o 
   1  -4  16      878.36      927.81     33.54 o 
   2  -4  16     2415.84     2692.58     69.02 o 
   3  -4  16      770.05      740.17     91.88 o 
   4  -4  16      873.32      927.18     73.84 o 
   5  -4  16       88.40       94.82     30.21 o 
  -5  -3  16      860.06      884.58     99.43 o 
  -4  -3  16      817.15      879.25     41.31 o 
  -3  -3  16     1185.21     1145.40     40.62 o 
  -2  -3  16      384.28      372.61     24.40 o 
  -1  -3  16     1231.44     1145.58     40.97 o 
   0  -3  16     1856.96     1815.95     54.40 o 
   1  -3  16       82.62       82.58     14.23 o 
   2  -3  16      359.86      428.55     31.59 o 
   3  -3  16     1583.60     1565.27     47.70 o 
   4  -3  16     1435.46     1408.03     43.05 o 
   5  -3  16        0.04       -8.86     12.37 o 
   6  -3  16      105.22       72.00     21.40 o 
  -5  -2  16     1511.67     1459.53     54.43 o 
  -4  -2  16      437.89      429.81     27.73 o 
  -3  -2  16     1844.26     1791.76     72.86 o 
  -2  -2  16      762.58      807.69     35.80 o 
  -1  -2  16      338.97      314.38     23.57 o 
   0  -2  16       47.28       29.18     12.63 o 
   1  -2  16     5254.77     4588.38    112.23 o 
   2  -2  16     1244.61     1238.86     43.43 o 
   3  -2  16      289.96      314.94     20.53 o 
   4  -2  16     1204.47     1196.78     44.37 o 
   5  -2  16      856.77      812.72     46.00 o 
   6  -2  16      369.25      447.95     32.42 o 
   7  -2  16      322.83      370.45     17.48 o 
  -6  -1  16      236.56      225.98     18.55 o 
  -5  -1  16     1805.28     1882.05     66.73 o 
  -4  -1  16       37.56       16.66     16.11 o 
  -3  -1  16      371.32      354.72     25.23 o 
  -2  -1  16      404.86      363.85     25.55 o 
  -1  -1  16     3527.06     3206.65     85.78 o 
   0  -1  16       34.40       55.49     20.94 o 
   1  -1  16        2.18       -5.86     11.48 o 
   2  -1  16     4021.04     3931.47     88.29 o 
   3  -1  16     1171.36     1114.62     37.91 o 
   4  -1  16     1526.51     1585.46     46.70 o 
   5  -1  16      369.16      354.12     20.42 o 
   6  -1  16      620.22      597.18     27.42 o 
   7  -1  16     1202.58     1277.02     42.69 o 
  -6   0  16       28.52       15.66     10.24 o 
  -5   0  16        8.70       -3.76     14.33 o 
  -4   0  16      303.66      267.51     27.31 o 
  -3   0  16      931.30      997.66     91.46 o 
  -2   0  16     2230.70     2153.41     64.69 o 
  -1   0  16       83.76       68.83     16.43 o 
   0   0  16      547.56      548.27     31.88 o 
   1   0  16     5654.92     5138.91    110.59 o 
   2   0  16     1862.26     1843.26     52.01 o 
   3   0  16      180.99      181.21     18.97 o 
   4   0  16       28.48       31.07     12.79 o 
   5   0  16     1054.62     1030.64     57.25 o 
   6   0  16       24.94       43.60     11.56 o 
   7   0  16      520.18      542.06     24.70 o 
  -6   1  16      346.38      283.51     35.66 o 
  -5   1  16     1441.35     1536.63     45.85 o 
  -4   1  16     1452.91     1472.41     61.20 o 
  -3   1  16       84.07       93.32     22.33 o 
  -2   1  16        2.94        7.55     31.05 o 
  -1   1  16     2149.45     1885.15     60.05 o 
   0   1  16       38.42       56.41     15.13 o 
   1   1  16      450.84      413.92     25.55 o 
   2   1  16      186.38      221.50     20.54 o 
   3   1  16     1034.44     1136.61     41.34 o 
   4   1  16       32.53       42.81     14.26 o 
   5   1  16     1197.67     1162.54     37.84 o 
   6   1  16     2216.26     2235.09     53.64 o 
   7   1  16      825.59      877.68     33.17 o 
  -6   2  16       37.29       44.97      9.50 o 
  -5   2  16      116.94      104.38     12.17 o 
  -4   2  16       87.51      111.12     20.26 o 
  -3   2  16     1124.97     1101.46     53.39 o 
  -2   2  16       96.58       65.44     17.02 o 
  -1   2  16     2629.93     2233.23     68.71 o 
   0   2  16     3457.62     3114.55     75.53 o 
   1   2  16     3240.35     3160.17     76.52 o 
   2   2  16      214.38      228.60     29.78 o 
   3   2  16     4048.36     4094.99    108.88 o 
   4   2  16      253.09      255.17     21.09 o 
   5   2  16     2011.08     2180.80     66.53 o 
   6   2  16      550.92      508.44     26.17 o 
   7   2  16     2364.05     2369.07     65.75 o 
   8   2  16      222.23      213.86     18.55 o 
  -5   3  16      517.60      472.81     28.37 o 
  -4   3  16        7.55        3.18     11.70 o 
  -3   3  16      522.98      526.20     37.10 o 
  -2   3  16      960.52      948.97     35.41 o 
  -1   3  16     2342.84     2228.37     73.09 o 
   0   3  16      118.97      128.05     16.98 o 
   1   3  16     1244.54     1240.34     36.03 o 
   2   3  16       18.43       28.88     15.87 o 
   3   3  16      727.29      743.39     32.42 o 
   4   3  16      250.34      265.33     21.67 o 
   5   3  16     1530.63     1561.77     54.81 o 
   6   3  16      691.77      817.20     40.69 o 
   7   3  16      908.80     1038.79     39.73 o 
   8   3  16      127.80       76.36     18.46 o 
  -5   4  16      288.22      302.81     39.86 o 
  -4   4  16        3.27       10.40     11.09 o 
  -3   4  16      979.83     1000.85     34.47 o 
  -2   4  16      334.08      311.06     22.41 o 
  -1   4  16      772.06      783.03     33.01 o 
   0   4  16      399.74      388.77     27.83 o 
   1   4  16      263.35      254.31     23.98 o 
   2   4  16       10.08        3.17     12.42 o 
   3   4  16     3692.53     3519.79     86.40 o 
   4   4  16     1116.77     1151.21     51.98 o 
   5   4  16       37.89       36.54     16.34 o 
   6   4  16      207.57      177.01     33.43 o 
   7   4  16      614.83      620.68     33.52 o 
   8   4  16       66.36       59.57     20.14 o 
  -4   5  16        4.66       12.40     11.59 o 
  -3   5  16     7089.98     7711.85    153.24 o 
  -2   5  16      138.51      162.71     18.32 o 
  -1   5  16      123.78      107.73     17.69 o 
   0   5  16      358.81      394.22     27.94 o 
   1   5  16     1997.68     1999.96     64.36 o 
   2   5  16        4.80       32.33     12.82 o 
   3   5  16      429.38      416.57     23.34 o 
   4   5  16      536.42      514.59     24.08 o 
   5   5  16     2302.60     2327.61     65.60 o 
   6   5  16       30.61       86.74     17.48 o 
   7   5  16        9.76        5.05     16.72 o 
   8   5  16       64.84       64.61     18.46 o 
  -4   6  16        0.77      -15.39     15.39 o 
  -3   6  16     2690.99     2862.83     64.74 o 
  -2   6  16       49.33       48.05     11.51 o 
  -1   6  16     1624.30     1649.19     51.35 o 
   0   6  16     1128.13     1085.55     31.69 o 
   1   6  16       22.31       33.73     10.74 o 
   2   6  16      526.21      501.68     29.79 o 
   3   6  16     2601.31     2625.20     62.02 o 
   4   6  16       50.62       50.92     13.58 o 
   5   6  16       13.79       -2.80     18.77 o 
   6   6  16       48.16       46.70     18.95 o 
   7   6  16      209.06      258.25     20.87 o 
  -4   7  16       32.14       23.49     20.98 o 
  -3   7  16     2669.85     2908.13     77.59 o 
  -2   7  16       74.60       50.23     12.69 o 
  -1   7  16      256.56      271.58     16.33 o 
   0   7  16       81.33      114.27     13.02 o 
   1   7  16     8250.71     7984.18    139.09 o 
   2   7  16      106.56      105.88     11.84 o 
   3   7  16      469.48      415.19     25.10 o 
   4   7  16       51.36       46.27     13.52 o 
   5   7  16      732.87      881.83     38.57 o 
   6   7  16       45.61       45.58     14.25 o 
   7   7  16      756.36      790.06     29.30 o 
  -3   8  16      106.71       75.53     13.59 o 
  -2   8  16      123.61      111.54     18.63 o 
  -1   8  16     1620.19     1633.13     48.42 o 
   0   8  16        6.64       13.70     11.51 o 
   1   8  16      258.40      237.58     14.74 o 
   2   8  16       32.36       37.36     10.29 o 
   3   8  16     3331.32     3479.07     69.32 o 
   4   8  16       66.44       62.14     14.30 o 
   5   8  16     1330.64     1434.44     45.15 o 
   6   8  16        1.99        4.59      9.63 o 
   7   8  16      569.34      771.11     43.63 o 
  -3   9  16      150.45      108.24     22.66 o 
  -2   9  16        2.23        6.23     12.17 o 
  -1   9  16      381.24      414.07     29.03 o 
   0   9  16       10.66       33.99      9.51 o 
   1   9  16      733.83      742.87     40.21 o 
   2   9  16       25.96       40.85     11.27 o 
   3   9  16      422.30      442.77     33.95 o 
   4   9  16       20.15       26.39     26.01 o 
   5   9  16     1686.44     2008.06     70.36 o 
   6   9  16        5.13        6.23     15.10 o 
  -2  10  16      409.09      354.09     32.72 o 
  -1  10  16     1175.85     1316.10     48.98 o 
   0  10  16      215.92      205.78     20.32 o 
   1  10  16     1147.73     1153.51     40.60 o 
   2  10  16        8.80        1.44     15.52 o 
   3  10  16      460.16      482.92     27.63 o 
   4  10  16        5.09       -5.03     23.49 o 
   5  10  16     1170.86     1356.79     82.23 o 
   0  11  16       53.96       69.64     15.10 o 
   1  11  16      359.72      362.80     23.59 o 
   2  11  16        6.42        7.97     10.34 o 
   3  11  16      731.39      722.45     56.22 o 
  -2  -6  17       38.81       61.25      9.08 o 
  -1  -6  17      752.81      845.64     27.63 o 
   0  -6  17        3.06        5.03     19.30 o 
  -3  -5  17     1042.52     1062.60     37.10 o 
  -2  -5  17       11.17       -0.28      9.01 o 
  -1  -5  17     2703.76     2805.05     79.25 o 
   0  -5  17      398.04      323.01     17.85 o 
   1  -5  17      729.63      745.10     57.06 o 
  -4  -4  17       63.49       67.49     11.64 o 
  -3  -4  17     1859.83     2018.29     53.64 o 
  -2  -4  17        0.02       11.28      9.54 o 
  -1  -4  17     1055.15     1047.40     35.52 o 
   0  -4  17      139.61      107.12     14.90 o 
   1  -4  17     2201.16     2290.87     60.08 o 
   2  -4  17      316.27      296.59     17.71 o 
   3  -4  17      210.98      201.38     38.60 o 
   4  -4  17        3.76        0.00     22.66 o 
  -4  -3  17      289.72      265.10     17.26 o 
  -3  -3  17      380.08      405.18     26.28 o 
  -2  -3  17        4.52       -3.77     10.25 o 
  -1  -3  17     1564.53     1578.52     51.96 o 
   0  -3  17        2.85       20.20     11.07 o 
   1  -3  17      182.44      168.35     26.97 o 
   2  -3  17      102.80      105.94     14.44 o 
   3  -3  17     4313.09     4637.29    108.38 o 
   4  -3  17       13.63        2.65     18.56 o 
   5  -3  17      264.82      260.32     13.32 o 
  -5  -2  17      171.18      176.37     16.29 o 
  -4  -2  17      218.85      225.93     17.60 o 
  -3  -2  17     3800.84     4100.13    100.19 o 
  -2  -2  17      551.66      573.31     28.36 o 
  -1  -2  17       37.97       30.55     12.96 o 
   0  -2  17      101.18      131.55     28.33 o 
   1  -2  17     4558.83     4364.27    106.54 o 
   2  -2  17      429.48      439.28     25.00 o 
   3  -2  17      297.96      330.83     19.76 o 
   4  -2  17       17.83       17.77     11.13 o 
   5  -2  17     2848.98     2964.64     73.19 o 
   6  -2  17      207.72      197.99     12.90 o 
  -5  -1  17     1909.41     2053.06    105.30 o 
  -4  -1  17        4.71        9.23     14.44 o 
  -3  -1  17      141.02      101.81     15.54 o 
  -2  -1  17       82.91       71.72     15.06 o 
  -1  -1  17     3910.35     3745.24     95.37 o 
   0  -1  17      105.41      134.62     27.58 o 
   1  -1  17     1474.81     1369.58     46.03 o 
   2  -1  17       75.88       71.92     14.93 o 
   3  -1  17     3373.75     3249.32     74.70 o 
   4  -1  17       52.94       91.77     13.62 o 
   5  -1  17      885.53      868.87     30.08 o 
   6  -1  17        1.21       -5.98      7.99 o 
  -5   0  17       15.17       24.57      8.73 o 
  -4   0  17      566.89      541.61     39.02 o 
  -3   0  17     4281.62     4296.07    208.93 o 
  -2   0  17       14.22       35.95     14.35 o 
  -1   0  17     1303.48     1314.85     49.05 o 
   0   0  17      365.43      363.96     24.93 o 
   1   0  17     3158.83     3028.08     81.09 o 
   2   0  17      286.35      320.99     22.06 o 
   3   0  17      987.46      966.48     35.10 o 
   4   0  17        5.92        5.14     12.15 o 
   5   0  17     1002.79     1130.61     33.12 o 
   6   0  17      269.54      289.38     16.18 o 
   7   0  17     1194.16     1289.08     42.03 o 
  -5   1  17     1271.18     1301.49     37.49 o 
  -4   1  17       72.02      101.25     18.00 o 
  -3   1  17      243.44      252.88     26.60 o 
  -2   1  17      762.36      786.22     76.36 o 
  -1   1  17     1573.74     1561.49     52.05 o 
   0   1  17        8.99       27.22     14.13 o 
   1   1  17     4502.02     4271.95     94.93 o 
   2   1  17       67.60       85.84     17.68 o 
   3   1  17     1896.95     1967.02     54.36 o 
   4   1  17      588.29      658.66     40.81 o 
   5   1  17     2311.08     2473.61     56.74 o 
   6   1  17      511.58      573.79     27.79 o 
   7   1  17       29.17       19.35      9.59 o 
  -5   2  17        9.49       16.70     11.31 o 
  -4   2  17      287.64      316.69     20.26 o 
  -3   2  17     1926.99     1917.68    143.90 o 
  -2   2  17       55.35       53.97     20.93 o 
  -1   2  17     1027.33      996.82     82.23 o 
   0   2  17      718.30      673.12     31.04 o 
   1   2  17     1072.08     1001.89     37.14 o 
   2   2  17      915.09      907.72     35.70 o 
   3   2  17     1763.05     1643.98     54.92 o 
   4   2  17      364.46      341.15     21.91 o 
   5   2  17       18.46       37.17     12.94 o 
   6   2  17       62.68       72.72     14.32 o 
   7   2  17     3957.15     4030.01     96.36 o 
  -5   3  17      691.81      802.49     32.83 o 
  -4   3  17       25.97       26.83     10.15 o 
  -3   3  17      416.07      504.93     43.86 o 
  -2   3  17     2431.95     2355.75    109.92 o 
  -1   3  17       38.99       54.90     13.00 o 
   0   3  17       85.81       87.83     23.20 o 
   1   3  17     1593.42     1473.33     45.98 o 
   2   3  17      194.58      190.86     28.82 o 
   3   3  17       20.75       52.76     14.26 o 
   4   3  17      116.35      119.83     16.41 o 
   5   3  17     4376.18     4609.22    110.22 o 
   6   3  17      884.78     1054.59     32.86 o 
   7   3  17        7.41        3.90     10.89 o 
  -4   4  17     2584.46     2719.36     91.15 o 
  -3   4  17       34.64       16.23     14.17 o 
  -2   4  17       16.85       16.38     12.33 o 
  -1   4  17     1323.45     1207.60     51.38 o 
   0   4  17     1486.18     1454.67     46.42 o 
   1   4  17       38.00       42.14     13.39 o 
   2   4  17      439.51      402.02     38.55 o 
   3   4  17     1480.06     1514.52     58.40 o 
   4   4  17      532.31      552.17     36.14 o 
   5   4  17      205.91      245.90     21.49 o 
   6   4  17      366.56      502.20     29.80 o 
   7   4  17     1846.16     1917.70     57.03 o 
  -4   5  17      128.97      136.87     15.50 o 
  -3   5  17     1300.80     1357.26     40.02 o 
  -2   5  17     1270.45     1267.35     79.78 o 
  -1   5  17      316.64      356.31     25.02 o 
   0   5  17      305.00      320.37     24.04 o 
   1   5  17      708.23      776.65     47.39 o 
   2   5  17       17.46       18.42     11.78 o 
   3   5  17      396.98      416.58     26.68 o 
   4   5  17      349.60      348.48     29.43 o 
   5   5  17      935.57     1049.35     38.81 o 
   6   5  17       81.82      117.75     16.28 o 
   7   5  17       19.05       22.50     14.69 o 
  -4   6  17     1131.71     1257.78     69.64 o 
  -3   6  17       22.73       29.95     14.26 o 
  -2   6  17      866.23      954.75     32.48 o 
  -1   6  17      738.76      772.91     32.69 o 
   0   6  17      855.20      871.37     37.01 o 
   1   6  17        0.28        1.01     13.70 o 
   2   6  17     1631.35     1650.45     56.92 o 
   3   6  17     1753.72     1763.40     51.64 o 
   4   6  17      634.73      698.57     32.54 o 
   5   6  17      162.70      156.11     17.57 o 
   6   6  17      406.92      512.33     30.93 o 
   7   6  17      880.70      937.50     34.47 o 
  -3   7  17      243.48      191.31     31.05 o 
  -2   7  17     1231.54     1205.69     46.50 o 
  -1   7  17       92.55       97.54     18.15 o 
   0   7  17     1644.17     1738.77     51.24 o 
   1   7  17      893.45      950.36     36.45 o 
   2   7  17      661.39      738.90     49.17 o 
   3   7  17     1306.96     1306.92     40.60 o 
   4   7  17      904.63      988.53     31.13 o 
   5   7  17     1271.20     1394.11     46.34 o 
   6   7  17      346.32      422.55     23.25 o 
   7   7  17      122.01      130.06     22.66 o 
  -3   8  17        8.23       46.99     20.14 o 
  -2   8  17      399.25      510.16     47.83 o 
  -1   8  17       23.27       10.73     11.55 o 
   0   8  17      781.59      764.06     61.63 o 
   1   8  17      234.95      217.27     20.56 o 
   2   8  17     2058.12     2203.40     53.90 o 
   3   8  17      759.76      756.26     30.28 o 
   4   8  17       20.02       13.00     13.75 o 
   5   8  17       65.57       52.16     11.46 o 
   6   8  17     1231.37     1480.26     60.41 o 
  -2   9  17       38.69        5.87     16.78 o 
  -1   9  17       24.32       13.43     20.98 o 
   0   9  17     1600.36     1618.73     47.70 o 
   1   9  17       74.68       84.01     13.23 o 
   2   9  17      110.72      104.44     15.02 o 
   3   9  17      273.52      281.63     25.58 o 
   4   9  17     1019.52     1087.52     44.91 o 
   5   9  17        8.39       25.82     12.42 o 
   6   9  17      500.19      571.41     29.37 o 
  -1  10  17       16.22       29.37     16.78 o 
   0  10  17       57.63       49.51     20.98 o 
   1  10  17       56.74       64.34     19.72 o 
   2  10  17     1339.09     1560.68     92.30 o 
   3  10  17       52.73       25.17     24.33 o 
   4  10  17       46.09       53.70     23.49 o 
  -2  -5  18      154.62      166.45     12.41 o 
  -1  -5  18     1696.47     1834.47     52.93 o 
   0  -5  18     1326.05     1354.73     39.77 o 
   1  -5  18      290.93      307.10     34.40 o 
  -3  -4  18      347.00      325.35     23.07 o 
  -2  -4  18     2327.58     2413.07     63.46 o 
  -1  -4  18        7.40        7.71      8.95 o 
   0  -4  18      592.39      571.93     38.10 o 
   1  -4  18      599.77      640.42     23.20 o 
   2  -4  18      276.13      247.13     25.17 o 
   3  -4  18       30.79       11.75     22.66 o 
  -3  -3  18        9.98        6.47      9.05 o 
  -2  -3  18     1197.68     1284.79     39.39 o 
  -1  -3  18     1341.09     1449.50     43.37 o 
   0  -3  18      479.48      444.34     22.47 o 
   1  -3  18        0.66       -9.25      9.25 o 
   2  -3  18     1287.83     1351.86     40.13 o 
   3  -3  18      603.68      668.56     26.54 o 
   4  -3  18      100.28      182.92     33.56 o 
   5  -3  18      160.97      135.93     25.17 o 
  -4  -2  18     1847.77     1877.59     47.71 o 
  -3  -2  18      771.71      826.48     30.10 o 
  -2  -2  18      345.97      380.51     22.77 o 
  -1  -2  18      372.07      368.66     22.62 o 
   0  -2  18     1007.18     1040.21     36.84 o 
   1  -2  18       55.48       63.53     13.11 o 
   2  -2  18       72.00       84.41     13.46 o 
   3  -2  18      277.52      322.27     20.28 o 
   4  -2  18     1867.59     1980.68     46.49 o 
   5  -2  18       63.84       94.54     10.22 o 
  -4  -1  18      875.97      970.61     40.51 o 
  -3  -1  18        1.07       -5.06     10.13 o 
  -2  -1  18     2711.24     2682.06     71.25 o 
  -1  -1  18      103.58      150.04     17.17 o 
   0  -1  18       48.85       36.66     12.78 o 
   1  -1  18      405.31      445.18     27.78 o 
   2  -1  18     4230.47     4427.74    107.05 o 
   3  -1  18      747.41      798.50     33.70 o 
   4  -1  18       52.46       56.80     11.61 o 
   5  -1  18     1604.05     1793.38     43.37 o 
   6  -1  18      551.44      539.73     26.26 o 
  -4   0  18     3066.12     3349.53    102.69 o 
  -3   0  18      851.31      914.11     43.74 o 
  -2   0  18        2.09      -11.24     11.24 o 
  -1   0  18      421.33      451.49     26.94 o 
   0   0  18     3863.44     3603.48     91.81 o 
   1   0  18      890.77      825.91     46.81 o 
   2   0  18        6.30       13.23     18.77 o 
   3   0  18      629.30      655.55     27.56 o 
   4   0  18     1720.92     1789.68     47.24 o 
   5   0  18      133.19      138.59     13.91 o 
   6   0  18      407.14      381.06     29.50 o 
  -4   1  18      294.02      253.12     48.25 o 
  -3   1  18       70.45       68.48     24.75 o 
  -2   1  18     2340.42     2194.19    125.02 o 
  -1   1  18      364.79      332.46     23.82 o 
   0   1  18      285.32      294.59     23.04 o 
   1   1  18       43.97       71.53     13.55 o 
   2   1  18     3348.42     3416.76     78.48 o 
   3   1  18       16.70       27.58     12.60 o 
   4   1  18      844.30      779.33     30.69 o 
   5   1  18      312.31      300.04     17.44 o 
   6   1  18      459.38      533.09     19.92 o 
  -4   2  18     1291.77     1286.14     37.87 o 
  -3   2  18       56.59       55.71     18.88 o 
  -2   2  18      102.50       73.03     27.27 o 
  -1   2  18       77.47       52.02     30.21 o 
   0   2  18     5011.93     5003.35    106.94 o 
   1   2  18      151.20      146.05     19.74 o 
   2   2  18      334.57      375.11     23.36 o 
   3   2  18     1288.91     1348.40     77.63 o 
   4   2  18      965.30     1048.08     34.07 o 
   5   2  18        8.87        5.08     11.24 o 
   6   2  18     1614.64     1703.72     39.96 o 
   7   2  18      257.04      261.00     22.66 o 
  -4   3  18      385.06      374.86     33.27 o 
  -3   3  18       10.99       -4.94      9.86 o 
  -2   3  18     1932.28     2185.71     78.55 o 
  -1   3  18      230.50      249.94     23.18 o 
   0   3  18      385.07      452.02     32.02 o 
   1   3  18       14.67       -9.19     14.29 o 
   2   3  18     1491.07     1464.85     44.62 o 
   3   3  18      329.39      291.92     21.33 o 
   4   3  18      809.97      871.06     30.04 o 
   5   3  18       58.53       49.84     12.19 o 
   6   3  18      607.01      671.23     23.75 o 
   7   3  18      781.36      730.36     30.02 o 
  -4   4  18     1466.16     1639.56     69.64 o 
  -3   4  18       18.85       28.89     13.93 o 
  -2   4  18     1374.04     1574.29     43.17 o 
  -1   4  18      289.69      328.16     27.27 o 
   0   4  18     2069.09     1980.53     62.73 o 
   1   4  18       12.87       21.22     14.12 o 
   2   4  18     1974.37     2006.13     67.16 o 
   3   4  18      315.03      337.67     28.67 o 
   4   4  18      325.30      325.77     27.60 o 
   5   4  18       32.55       36.15     12.76 o 
   6   4  18     2117.97     2282.31     68.10 o 
   7   4  18      309.51      269.74     41.95 o 
  -3   5  18       85.70      120.77     21.40 o 
  -2   5  18     2653.38     2776.79     71.01 o 
  -1   5  18       67.59       34.93     12.88 o 
   0   5  18     2533.19     2561.80    160.26 o 
   1   5  18      152.49      117.48     24.33 o 
   2   5  18      580.20      545.03     32.43 o 
   3   5  18       41.72       34.40     13.94 o 
   4   5  18     2360.55     2488.05     64.43 o 
   5   5  18      145.30      192.33     20.47 o 
   6   5  18       32.91       55.10     13.21 o 
   7   5  18       78.58       70.48     16.78 o 
  -3   6  18       13.76       20.70     15.94 o 
  -2   6  18     1770.07     1933.98     66.26 o 
  -1   6  18       11.88       18.09     11.04 o 
   0   6  18      221.52      270.68     25.63 o 
   1   6  18      431.13      574.04     35.37 o 
   2   6  18     3298.60     3592.69     96.68 o 
   3   6  18      292.02      316.88     21.32 o 
   4   6  18       80.90       79.25     14.48 o 
   5   6  18       84.24       78.84     13.48 o 
   6   6  18     1366.63     1576.33    110.34 o 
  -3   7  18      149.70      167.82     25.17 o 
  -2   7  18      288.41      349.33     42.37 o 
  -1   7  18      186.62      176.18     19.40 o 
   0   7  18     1952.66     2065.90     55.50 o 
   1   7  18      120.50      109.72     14.53 o 
   2   7  18        5.85       -7.07     10.48 o 
   3   7  18      254.85      289.40     18.91 o 
   4   7  18     3978.85     4385.59     94.13 o 
   5   7  18      168.49      159.40     14.32 o 
   6   7  18      151.76      166.40     13.52 o 
  -2   8  18     2233.46     2282.29    107.40 o 
  -1   8  18        3.19        8.80      8.93 o 
   0   8  18       10.99       15.48     12.07 o 
   1   8  18       23.23       23.49     13.66 o 
   2   8  18     3645.13     3789.14     80.40 o 
   3   8  18      699.97      772.47     25.57 o 
   4   8  18       16.92       25.68      9.26 o 
   5   8  18       28.39       46.68     14.71 o 
   6   8  18      440.80      586.51     36.08 o 
  -1   9  18      233.32      224.87     28.53 o 
   0   9  18     1253.66     1257.78     70.48 o 
   1   9  18        5.71        7.20      8.95 o 
   2   9  18      320.19      313.53     19.85 o 
   3   9  18        7.07        5.97     10.15 o 
   4   9  18     1140.87     1237.30     62.51 o 
   5   9  18        1.87      -10.07     10.07 o 
   1  10  18      369.09      360.80     33.56 o 
  -1  -4  19       78.06       59.64     19.72 o 
   0  -4  19     2291.04     2354.70     56.08 o 
   1  -4  19       49.67       17.62     14.26 o 
   2  -4  19      281.62      233.52     20.46 o 
  -2  -3  19     4507.72     4744.19    107.02 o 
  -1  -3  19      275.92      238.36     15.42 o 
   0  -3  19      100.52      105.93     11.53 o 
   1  -3  19      419.35      392.29     18.46 o 
   2  -3  19     1960.16     2101.50     52.30 o 
   3  -3  19      172.92      163.58     20.15 o 
  -3  -2  19      212.72      158.62     12.80 o 
  -2  -2  19       19.91       22.26      9.13 o 
  -1  -2  19       33.59       23.96     10.37 o 
   0  -2  19     2608.79     2493.35     64.47 o 
   1  -2  19       27.00       20.43     10.03 o 
   2  -2  19      441.34      467.22     21.34 o 
   3  -2  19       90.56      102.47     21.19 o 
   4  -2  19     1779.35     1779.12     45.23 o 
  -3  -1  19      384.62      449.29     20.46 o 
  -2  -1  19     3374.08     3680.50     88.57 o 
  -1  -1  19      300.19      262.26     18.48 o 
   0  -1  19        4.45        8.30     10.13 o 
   1  -1  19      732.89      735.52     29.80 o 
   2  -1  19     4492.30     4734.22    110.84 o 
   3  -1  19      155.20      176.19     13.74 o 
   4  -1  19     1023.89     1107.60     30.58 o 
   5  -1  19      210.84      244.44     14.01 o 
  -3   0  19       34.59       31.66     12.87 o 
  -2   0  19      185.39      157.73     15.76 o 
  -1   0  19     1774.44     1883.04     55.02 o 
   0   0  19     1817.34     1681.48     55.37 o 
   1   0  19        6.31        5.74     11.12 o 
   2   0  19     1587.34     1665.41     43.92 o 
   3   0  19      226.18      274.31     17.52 o 
   4   0  19     1000.19     1039.85     31.16 o 
   5   0  19       17.89       15.78      8.37 o 
  -4   1  19      151.13      147.56     16.05 o 
  -3   1  19      508.01      539.34     55.80 o 
  -2   1  19     1786.21     1886.13     68.66 o 
  -1   1  19        3.01        2.15     11.42 o 
   0   1  19      323.06      321.18     25.27 o 
   1   1  19     1174.47     1166.18     35.78 o 
   2   1  19     3581.75     3546.56     78.91 o 
   3   1  19       58.10       72.46     12.64 o 
   4   1  19     1548.06     1610.51     42.55 o 
   5   1  19      374.88      392.79     18.84 o 
   6   1  19      152.41      146.95     11.26 o 
  -4   2  19      761.34      727.48     39.44 o 
  -3   2  19       56.94       92.78     18.46 o 
  -2   2  19      216.63      266.46     24.78 o 
  -1   2  19     2117.77     2098.43     76.31 o 
   0   2  19      762.25      648.96     27.26 o 
   1   2  19      171.79      146.70     15.13 o 
   2   2  19     1255.73     1196.50     37.20 o 
   3   2  19     1191.57     1193.34     36.87 o 
   4   2  19      861.27      906.16     30.76 o 
   5   2  19      422.94      397.84     19.55 o 
   6   2  19     1315.87     1305.52     33.42 o 
  -3   3  19     1553.95     1462.09     41.53 o 
  -2   3  19      264.02      256.23     22.33 o 
  -1   3  19      306.54      322.59     23.09 o 
   0   3  19     3544.90     3399.25     91.13 o 
   1   3  19     1279.53     1242.80     38.37 o 
   2   3  19      679.51      711.04     28.90 o 
   3   3  19      405.70      388.32     21.86 o 
   4   3  19      515.89      516.78     31.42 o 
   5   3  19      653.73      705.31     27.57 o 
   6   3  19       22.12       19.10      8.47 o 
  -3   4  19       69.24       83.26     10.24 o 
  -2   4  19     1636.99     1533.54     39.64 o 
  -1   4  19     2335.07     2448.31     81.11 o 
   0   4  19      938.23      991.44     38.96 o 
   1   4  19      166.43      148.35     22.51 o 
   2   4  19     1792.53     1879.55     51.58 o 
   3   4  19       83.18       85.39     21.01 o 
   4   4  19      308.33      289.71     19.36 o 
   5   4  19      447.68      492.31     24.95 o 
   6   4  19     2029.24     2095.59     59.10 o 
  -3   5  19     1038.87     1115.97     50.34 o 
  -2   5  19      185.26      207.66     14.32 o 
  -1   5  19      204.48      246.81     25.88 o 
   0   5  19      907.94     1040.19     87.26 o 
   1   5  19      339.88      342.99     28.41 o 
   2   5  19       62.08       73.39     17.68 o 
   3   5  19     1819.52     1759.23     48.23 o 
   4   5  19     1426.64     1428.45     41.46 o 
   5   5  19      342.05      318.11     29.55 o 
   6   5  19       91.98       73.79     13.26 o 
  -2   6  19     1019.62     1129.16     54.54 o 
  -1   6  19      698.43      707.33     28.67 o 
   0   6  19       20.71       14.37     10.39 o 
   1   6  19     1495.94     1500.40     46.35 o 
   2   6  19      663.10      597.26    101.53 o 
   3   6  19      106.92      156.77     15.39 o 
   4   6  19      220.26      205.54     16.04 o 
   5   6  19     1263.28     1335.67     65.69 o 
   6   6  19     1103.10     1244.26     42.08 o 
  -2   7  19       43.20       10.91     16.78 o 
  -1   7  19      742.50      690.07     30.82 o 
   0   7  19      199.90      161.88     18.74 o 
   1   7  19      117.64      129.63     13.36 o 
   2   7  19       88.33       74.45     12.17 o 
   3   7  19     3164.54     3501.31     76.03 o 
   4   7  19      338.35      334.64     17.56 o 
   5   7  19      118.08      142.81     12.89 o 
  -1   8  19       14.24       21.82     16.78 o 
   0   8  19       32.91       34.10     15.94 o 
   1   8  19     2344.69     2718.00     82.79 o 
   2   8  19      457.88      471.15     41.63 o 
   3   8  19       79.74       94.06     13.63 o 
   4   8  19      963.11      972.47     69.41 o 
   5   8  19      670.86      801.32     42.79 o 
   1   9  19       49.14       21.82     17.62 o 
   2   9  19      221.02      220.85     13.92 o 
   3   9  19     1338.89     1450.76     58.74 o 
   4   9  19      537.42      560.50     28.53 o 
   0  -3  20      146.17      148.54     10.90 o 
   1  -3  20     1276.29     1315.74     34.18 o 
   2  -3  20      647.27      672.94     46.99 o 
  -1  -2  20     1049.67     1090.56     40.80 o 
   0  -2  20     1834.14     2019.04     51.85 o 
   1  -2  20      623.87      594.36     22.23 o 
   2  -2  20      204.22      200.96     21.06 o 
   3  -2  20     2385.10     2483.50     58.49 o 
  -2  -1  20       74.61       68.33     10.38 o 
  -1  -1  20      370.77      379.46     20.32 o 
   0  -1  20      489.78      447.50     22.48 o 
   1  -1  20     1300.02     1371.13     40.60 o 
   2  -1  20       62.44       70.57     10.64 o 
   3  -1  20        0.25       -2.33      7.96 o 
   4  -1  20      268.66      269.84     13.53 o 
  -2   0  20       30.96       19.19      9.37 o 
  -1   0  20     1399.02     1341.35     40.51 o 
   0   0  20      219.85      242.64     17.55 o 
   1   0  20      185.28      170.38     15.48 o 
   2   0  20      147.23      136.61     15.78 o 
   3   0  20     2903.69     3247.86     68.90 o 
   4   0  20       71.40       71.66     10.27 o 
  -3   1  20     1576.05     1705.00     87.26 o 
  -2   1  20      401.61      366.82     28.11 o 
  -1   1  20       54.49       55.02     11.91 o 
   0   1  20       47.87       46.84     12.05 o 
   1   1  20     3147.96     3364.71     72.92 o 
   2   1  20       24.79       33.78     10.09 o 
   3   1  20      319.67      319.63     17.16 o 
   4   1  20       33.68       36.78      9.08 o 
   5   1  20     1410.50     1501.82     35.61 o 
  -3   2  20       12.88        8.88      7.12 o 
  -2   2  20       34.71       30.76     11.64 o 
  -1   2  20     1508.85     1665.90     60.64 o 
   0   2  20       11.36       17.50     11.38 o 
   1   2  20      744.26      822.55     27.95 o 
   2   2  20      137.06      142.12     14.13 o 
   3   2  20     2649.03     2732.85     61.79 o 
   4   2  20      118.60      115.91     11.84 o 
   5   2  20     1265.24     1242.09     31.79 o 
  -2   3  20       99.78      104.85     14.59 o 
  -1   3  20     1066.09     1137.78     45.94 o 
   0   3  20       66.06       59.20     21.67 o 
   1   3  20     1443.37     1413.38     39.60 o 
   2   3  20      123.50      106.17     12.55 o 
   3   3  20      482.27      494.82     22.27 o 
   4   3  20       51.32       37.55     10.06 o 
   5   3  20      340.14      332.66     16.07 o 
  -2   4  20      253.36      255.46     39.86 o 
  -1   4  20     1547.09     1563.91     44.43 o 
   0   4  20      486.70      599.28     32.66 o 
   1   4  20     2102.35     2050.22     70.59 o 
   2   4  20        0.70      -11.09     11.09 o 
   3   4  20      270.33      317.80     21.34 o 
   4   4  20       21.69       38.19     11.23 o 
   5   4  20     1592.49     1521.45     36.18 o 
  -2   5  20       18.52        6.71     10.91 o 
  -1   5  20     2075.20     2191.16     55.61 o 
   0   5  20        1.46        7.89     11.75 o 
   1   5  20     1327.86     1417.20     53.51 o 
   2   5  20      236.91      277.69     23.16 o 
   3   5  20      809.86      861.53     32.31 o 
   4   5  20       28.75       21.88     10.01 o 
   5   5  20       17.43       30.60      9.56 o 
  -1   6  20      828.99      929.41     36.27 o 
   0   6  20       83.28      102.58     16.27 o 
   1   6  20     1215.69     1378.04     40.57 o 
   2   6  20       30.42       22.95     10.19 o 
   3   6  20       17.31       25.60     13.15 o 
   4   6  20       20.32       22.44      9.94 o 
   5   6  20     2276.64     2422.65     76.78 o 
  -1   7  20     1553.95     1684.03     64.61 o 
   0   7  20       28.59       21.27     10.40 o 
   1   7  20        8.34       10.20     10.87 o 
   2   7  20      310.82      346.92     25.80 o 
   3   7  20     3688.46     3865.78     89.29 o 
   4   7  20      527.10      650.79     22.55 o 
   1   8  20     1826.66     1755.33     87.26 o 
   2   8  20       11.44       22.61      9.88 o 
   3   8  20      104.93       83.09     12.08 o 
   0  -1  21       27.45       13.11      7.35 o 
   1  -1  21     1056.19     1149.43     32.45 o 
   2  -1  21       21.95       21.99      7.35 o 
  -1   0  21     1338.08     1501.74     47.90 o 
   0   0  21        1.18       -7.21      7.21 o 
   1   0  21      440.94      447.89     37.22 o 
   2   0  21     1180.02     1241.94     51.44 o 
   3   0  21     1511.73     1596.26     53.48 o 
  -1   1  21      124.63      132.75     14.71 o 
   0   1  21      423.89      478.50     26.16 o 
   1   1  21      585.12      606.85     23.91 o 
   2   1  21       14.37       15.49      8.42 o 
   3   1  21      717.41      691.24     21.62 o 
   4   1  21      210.12      226.13     13.11 o 
  -1   2  21      564.50      545.16     27.62 o 
   0   2  21      128.14      107.89     13.08 o 
   1   2  21      719.61      671.17     27.49 o 
   2   2  21      505.30      533.69     20.13 o 
   3   2  21      420.04      461.40     21.05 o 
   4   2  21       30.32       47.16      7.92 o 
  -1   3  21      162.76      173.15     15.83 o 
   0   3  21     1928.95     1980.14     65.71 o 
   1   3  21      288.11      296.16     13.99 o 
   2   3  21       85.10       87.20      9.51 o 
   3   3  21     1492.16     1544.19     37.99 o 
   4   3  21      103.08       74.99     14.14 o 
  -1   4  21       49.69       70.87     21.82 o 
   0   4  21       67.98      102.12     19.72 o 
   1   4  21      702.95      771.73     34.40 o 
   2   4  21      742.73      760.49     28.48 o 
   3   4  21      165.57      153.51     13.95 o 
   4   4  21      420.56      338.64     18.16 o 
  -1   5  21      404.73      467.37     29.37 o 
   0   5  21     1274.54     1200.77     33.74 o 
   1   5  21      165.66      146.63     16.78 o 
   2   5  21      616.19      633.15     29.43 o 
   3   5  21      523.03      562.97     23.18 o 
   4   5  21      238.42      270.68     22.83 o 
   0   6  21      895.29      880.56     33.98 o 
   1   6  21      855.95      883.39     26.77 o 
   2   6  21      318.47      422.69     49.89 o 
   3   6  21        1.67       -1.08      9.55 o 
                                                 
